# Supplementary material for: Synthesis of indano[60]fullerene thioketone and its application in organic solar cells
Source: Beilstein J Org Chem. 2024 May 31;20:1270–7. doi: 10.3762/bjoc.20.109 (PMC11181261; doi:10.3762/bjoc.20.109)
Supplement: File 2 — Chemical information file of t-Bu-FIDS, CCDC deposition number 2332797. [file Beilstein_J_Org_Chem-20-1270-s002.cif]

 
data_C71H12S-2_a
 
_audit_creation_method            'SHELXL-2018/3'
_shelx_SHELXL_version_number      '2018/3'
_chemical_name_systematic         ?
_chemical_name_common             ?
_chemical_melting_point           ?
_chemical_formula_moiety          ?
_chemical_formula_sum
 'C72.33 H12 S3.65' 
_chemical_formula_weight          997.92

loop_
 _atom_type_symbol
 _atom_type_description
 _atom_type_scat_dispersion_real
 _atom_type_scat_dispersion_imag
 _atom_type_scat_source
 'C'  'C'   0.0000   0.0005
 'International Tables Vol C Tables 4.2.6.8 and 6.1.1.4'
 'H'  'H'   0.0000   0.0000
 'International Tables Vol C Tables 4.2.6.8 and 6.1.1.4'
 'S'  'S'   0.0449   0.0412
 'International Tables Vol C Tables 4.2.6.8 and 6.1.1.4'
 
_space_group_crystal_system       orthorhombic
_space_group_IT_number            61
_space_group_name_H-M_alt         'P b c a'
_space_group_name_Hall            '-P 2ac 2ab'
 
_shelx_space_group_comment
;
The symmetry employed for this shelxl refinement is uniquely defined
by the following loop, which should always be used as a source of
symmetry information in preference to the above space-group names.
They are only intended as comments.
;
 
loop_
 _space_group_symop_operation_xyz
 'x, y, z'
 '-x+1/2, -y, z+1/2'
 '-x, y+1/2, -z+1/2'
 'x+1/2, -y+1/2, -z'
 '-x, -y, -z'
 'x-1/2, y, -z-1/2'
 'x, -y-1/2, z-1/2'
 '-x-1/2, y-1/2, z'
 
_cell_length_a                    17.4935(2)
_cell_length_b                    16.1506(2)
_cell_length_c                    28.4847(2)
_cell_angle_alpha                 90
_cell_angle_beta                  90
_cell_angle_gamma                 90
_cell_volume                      8047.80(15)
_cell_formula_units_Z             8
_cell_measurement_temperature     100(2)
_cell_measurement_reflns_used   44187
_cell_measurement_theta_min     1.5240
_cell_measurement_theta_max     24.8360
 
_exptl_crystal_description        rod
_exptl_crystal_colour             ?
_exptl_crystal_density_meas       ?
_exptl_crystal_density_method     ?
_exptl_crystal_density_diffrn     1.647          
_exptl_crystal_F_000              4036
_exptl_transmission_factor_min    ?
_exptl_transmission_factor_max    ?
_exptl_crystal_size_max           0.670
_exptl_crystal_size_mid           0.130
_exptl_crystal_size_min           0.070
_exptl_absorpt_coefficient_mu     0.079
_shelx_estimated_absorpt_T_min    0.949
_shelx_estimated_absorpt_T_max    0.995
_exptl_absorpt_correction_type    none
_exptl_absorpt_correction_T_min   ?
_exptl_absorpt_correction_T_max   ?
_exptl_absorpt_process_details    ?
_exptl_absorpt_special_details    ?
_diffrn_ambient_temperature       100(2)
_diffrn_radiation_wavelength      0.4137
_diffrn_radiation_type            synchrotron
_diffrn_source                    synchrotron
_diffrn_measurement_device_type   'PILATUS3 X CdTe 1M'
_diffrn_measurement_method        ?
_diffrn_detector_area_resol_mean  ?
_diffrn_reflns_number             223217
_diffrn_reflns_av_unetI/netI      0.0527
_diffrn_reflns_av_R_equivalents   0.1140
_diffrn_reflns_limit_h_min        -29
_diffrn_reflns_limit_h_max        29
_diffrn_reflns_limit_k_min        -26
_diffrn_reflns_limit_k_max        26
_diffrn_reflns_limit_l_min        -47
_diffrn_reflns_limit_l_max        40
_diffrn_reflns_theta_min          1.526
_diffrn_reflns_theta_max          20.166
_diffrn_reflns_theta_full         14.372
_diffrn_measured_fraction_theta_max   1.000
_diffrn_measured_fraction_theta_full  0.999
_diffrn_reflns_Laue_measured_fraction_max    1.000
_diffrn_reflns_Laue_measured_fraction_full   0.999
_diffrn_reflns_point_group_measured_fraction_max   1.000
_diffrn_reflns_point_group_measured_fraction_full  0.999
_reflns_number_total              19499
_reflns_number_gt                 15815
_reflns_threshold_expression      'I > 2\s(I)'
_reflns_Friedel_coverage          0.000
_reflns_Friedel_fraction_max      .
_reflns_Friedel_fraction_full     .
 
_reflns_special_details
;
 Reflections were merged by SHELXL according to the crystal
 class for the calculation of statistics and refinement.
 
 _reflns_Friedel_fraction is defined as the number of unique
 Friedel pairs measured divided by the number that would be
 possible theoretically, ignoring centric projections and
 systematic absences.
;
 
_computing_data_collection        ?
_computing_cell_refinement        ?
_computing_data_reduction         ?
_computing_structure_solution     ?
_computing_structure_refinement 'SHELXL-2018/3 (Sheldrick, 2018)'
_computing_molecular_graphics     ?
_computing_publication_material   ?
_refine_special_details           ?
_refine_ls_structure_factor_coef  Fsqd
_refine_ls_matrix_type            full
_refine_ls_weighting_scheme       calc
_refine_ls_weighting_details
'w=1/[\s^2^(Fo^2^)+(0.0839P)^2^+4.6870P] where P=(Fo^2^+2Fc^2^)/3'
_atom_sites_solution_primary      dual
_atom_sites_solution_secondary    ?
_atom_sites_solution_hydrogens    geom
_refine_ls_hydrogen_treatment     constr
_refine_ls_extinction_method      none
_refine_ls_extinction_coef        .
_refine_ls_number_reflns          19499
_refine_ls_number_parameters      727
_refine_ls_number_restraints      0
_refine_ls_R_factor_all           0.0747
_refine_ls_R_factor_gt            0.0613
_refine_ls_wR_factor_ref          0.1748
_refine_ls_wR_factor_gt           0.1650
_refine_ls_goodness_of_fit_ref    1.020
_refine_ls_restrained_S_all       1.020
_refine_ls_shift/su_max           0.001
_refine_ls_shift/su_mean          0.000
 
loop_
 _atom_site_label
 _atom_site_type_symbol
 _atom_site_fract_x
 _atom_site_fract_y
 _atom_site_fract_z
 _atom_site_U_iso_or_equiv
 _atom_site_adp_type
 _atom_site_occupancy
 _atom_site_site_symmetry_order  
 _atom_site_calc_flag
 _atom_site_refinement_flags_posn
 _atom_site_refinement_flags_adp
 _atom_site_refinement_flags_occupancy
 _atom_site_disorder_assembly
 _atom_site_disorder_group
S1 S 0.73623(2) 0.69128(2) 0.31984(2) 0.02514(7) Uani 1 1 d . . . A 1
C1 C 0.67282(6) 0.46246(7) 0.34481(3) 0.01536(16) Uani 1 1 d . . . A 1
C2 C 0.66548(6) 0.39705(8) 0.37631(4) 0.01764(18) Uani 1 1 d . . . A 1
H2 H 0.644553 0.345736 0.366277 0.021 Uiso 1 1 calc R U . A 1
C3 C 0.68910(6) 0.40741(8) 0.42272(4) 0.01869(19) Uani 1 1 d . . . A 1
C4 C 0.72131(7) 0.48431(9) 0.43596(4) 0.0220(2) Uani 1 1 d . . . A 1
H4 H 0.738523 0.491410 0.467331 0.026 Uiso 1 1 calc R U . A 1
C5 C 0.72856(7) 0.54941(8) 0.40482(4) 0.0206(2) Uani 1 1 d . . . A 1
H5 H 0.749882 0.600700 0.414573 0.025 Uiso 1 1 calc R U . A 1
C6 C 0.70369(6) 0.53795(7) 0.35844(4) 0.01667(17) Uani 1 1 d . . . A 1
C7 C 0.70502(6) 0.59638(7) 0.31991(4) 0.01723(17) Uani 1 1 d . . . A 1
C8 C 0.66972(6) 0.55282(7) 0.27631(4) 0.01468(16) Uani 1 1 d . . . A 1
C9 C 0.64786(6) 0.46232(6) 0.29360(3) 0.01351(15) Uani 1 1 d . . . A 1
C10 C 0.72354(6) 0.55481(8) 0.23417(4) 0.01855(19) Uani 1 1 d . . . A 1
C11 C 0.76152(6) 0.48667(9) 0.21724(4) 0.0221(2) Uani 1 1 d . . . A 1
C12 C 0.74145(6) 0.40312(9) 0.23318(4) 0.0214(2) Uani 1 1 d . . . A 1
C13 C 0.68397(6) 0.39181(7) 0.26542(4) 0.01701(17) Uani 1 1 d . . . A 1
C14 C 0.56325(6) 0.44013(8) 0.28816(3) 0.01690(18) Uani 1 1 d . . . A 1
C15 C 0.50725(6) 0.49672(9) 0.27784(4) 0.0203(2) Uani 1 1 d . . . A 1
C16 C 0.52766(7) 0.58013(8) 0.26176(4) 0.0212(2) Uani 1 1 d . . . A 1
C17 C 0.60279(7) 0.60305(7) 0.25703(4) 0.01890(19) Uani 1 1 d . . . A 1
C18 C 0.70092(8) 0.61920(9) 0.20250(4) 0.0256(2) Uani 1 1 d . . . A 1
C19 C 0.72021(9) 0.61563(11) 0.15503(5) 0.0332(3) Uani 1 1 d . . . A 1
C20 C 0.76087(8) 0.54581(13) 0.13732(5) 0.0362(4) Uani 1 1 d . . . A 1
C21 C 0.78065(7) 0.48168(12) 0.16780(5) 0.0310(3) Uani 1 1 d . . . A 1
C22 C 0.77220(7) 0.39666(13) 0.15305(5) 0.0346(4) Uani 1 1 d . . . A 1
C23 C 0.74802(8) 0.34819(11) 0.19327(5) 0.0300(3) Uani 1 1 d . . . A 1
C24 C 0.69663(9) 0.28360(9) 0.18715(5) 0.0321(3) Uani 1 1 d . . . A 1
C25 C 0.63621(9) 0.27204(8) 0.22031(5) 0.0287(3) Uani 1 1 d . . . A 1
C26 C 0.62955(8) 0.32652(7) 0.25828(4) 0.0220(2) Uani 1 1 d . . . A 1
C27 C 0.55532(8) 0.35633(8) 0.27239(4) 0.0215(2) Uani 1 1 d . . . A 1
C28 C 0.48984(8) 0.33047(9) 0.24819(4) 0.0268(3) Uani 1 1 d . . . A 1
C29 C 0.43056(7) 0.38961(11) 0.23813(4) 0.0274(3) Uani 1 1 d . . . A 1
C30 C 0.43973(6) 0.47108(10) 0.25218(4) 0.0258(3) Uani 1 1 d . . . A 1
C31 C 0.41842(7) 0.53783(11) 0.22090(5) 0.0281(3) Uani 1 1 d . . . A 1
C32 C 0.47231(8) 0.60466(9) 0.22669(5) 0.0280(3) Uani 1 1 d . . . A 1
C33 C 0.49462(10) 0.65192(9) 0.18838(5) 0.0315(3) Uani 1 1 d . . . A 1
C34 C 0.57334(11) 0.67492(8) 0.18322(5) 0.0326(3) Uani 1 1 d . . . A 1
C35 C 0.62657(9) 0.64922(7) 0.21670(5) 0.0252(2) Uani 1 1 d . . . A 1
C36 C 0.59351(11) 0.67042(9) 0.13361(5) 0.0358(4) Uani 1 1 d . . . A 1
C37 C 0.66445(11) 0.64197(11) 0.12002(5) 0.0374(4) Uani 1 1 d . . . A 1
C38 C 0.67196(10) 0.58611(13) 0.08033(5) 0.0386(4) Uani 1 1 d . . . A 1
C39 C 0.73103(9) 0.52685(14) 0.09083(5) 0.0401(4) Uani 1 1 d . . . A 1
C40 C 0.72331(8) 0.44523(14) 0.07685(5) 0.0391(4) Uani 1 1 d . . . A 1
C41 C 0.74466(8) 0.37854(14) 0.10827(5) 0.0382(4) Uani 1 1 d . . . A 1
C42 C 0.69074(9) 0.31129(12) 0.10221(5) 0.0360(4) Uani 1 1 d . . . A 1
C43 C 0.66692(10) 0.26505(10) 0.14059(5) 0.0349(4) Uani 1 1 d . . . A 1
C44 C 0.58780(10) 0.24175(8) 0.14569(5) 0.0326(3) Uani 1 1 d . . . A 1
C45 C 0.56776(10) 0.24661(8) 0.19512(5) 0.0313(3) Uani 1 1 d . . . A 1
C46 C 0.49697(9) 0.27501(9) 0.20865(5) 0.0295(3) Uani 1 1 d . . . A 1
C47 C 0.44096(8) 0.30009(9) 0.17370(5) 0.0279(3) Uani 1 1 d . . . A 1
C48 C 0.40018(7) 0.37103(11) 0.19174(4) 0.0279(3) Uani 1 1 d . . . A 1
C49 C 0.37969(7) 0.43516(11) 0.16179(5) 0.0267(3) Uani 1 1 d . . . A 1
C50 C 0.38858(7) 0.52027(11) 0.17663(5) 0.0290(3) Uani 1 1 d . . . A 1
C51 C 0.41256(8) 0.56884(10) 0.13660(5) 0.0292(3) Uani 1 1 d . . . A 1
C52 C 0.46437(10) 0.63317(9) 0.14217(6) 0.0328(3) Uani 1 1 d . . . A 1
C53 C 0.52517(11) 0.64477(9) 0.10839(5) 0.0344(3) Uani 1 1 d . . . A 1
C54 C 0.53187(10) 0.59116(9) 0.07031(5) 0.0315(3) Uani 1 1 d . . . A 1
C55 C 0.60616(10) 0.56145(11) 0.05599(5) 0.0343(3) Uani 1 1 d . . . A 1
C56 C 0.59856(9) 0.47614(11) 0.04138(4) 0.0305(3) Uani 1 1 d . . . A 1
C57 C 0.65551(8) 0.41904(13) 0.05134(4) 0.0333(3) Uani 1 1 d . . . A 1
C58 C 0.63546(8) 0.33686(11) 0.06707(5) 0.0319(3) Uani 1 1 d . . . A 1
C59 C 0.55901(8) 0.31409(9) 0.07198(4) 0.0261(2) Uani 1 1 d . . . A 1
C60 C 0.53415(9) 0.26600(8) 0.11205(5) 0.0286(3) Uani 1 1 d . . . A 1
C61 C 0.45959(8) 0.29550(9) 0.12623(5) 0.0259(2) Uani 1 1 d . . . A 1
C62 C 0.43817(7) 0.36226(8) 0.09498(4) 0.0219(2) Uani 1 1 d . . . A 1
C63 C 0.39898(7) 0.43065(9) 0.11247(4) 0.0234(2) Uani 1 1 d . . . A 1
C64 C 0.41941(8) 0.51318(9) 0.09688(4) 0.0250(2) Uani 1 1 d . . . A 1
C65 C 0.47788(8) 0.52402(9) 0.06464(4) 0.0254(2) Uani 1 1 d . . . A 1
C66 C 0.51886(8) 0.45278(9) 0.04679(4) 0.0238(2) Uani 1 1 d . . . A 1
C67 C 0.49953(7) 0.37371(9) 0.06147(4) 0.0218(2) Uani 1 1 d . . . A 1
C68 C 0.68081(7) 0.33894(9) 0.45947(4) 0.0214(2) Uani 1 1 d . . . A 1
C69 C 0.76095(9) 0.30992(11) 0.47448(5) 0.0324(3) Uani 1 1 d . . . A 1
H69A H 0.787419 0.285750 0.447437 0.049 Uiso 1 1 calc R U . A 1
H69B H 0.756242 0.268223 0.499312 0.049 Uiso 1 1 calc R U . A 1
H69C H 0.790218 0.357300 0.486266 0.049 Uiso 1 1 calc R U . A 1
C70 C 0.63732(9) 0.26350(9) 0.44059(4) 0.0266(2) Uani 1 1 d . . . A 1
H70A H 0.586241 0.280587 0.430313 0.040 Uiso 1 1 calc R U . A 1
H70B H 0.632668 0.221844 0.465444 0.040 Uiso 1 1 calc R U . A 1
H70C H 0.665276 0.239872 0.413957 0.040 Uiso 1 1 calc R U . A 1
C71 C 0.63736(9) 0.37380(10) 0.50197(5) 0.0298(3) Uani 1 1 d . . . A 1
H71A H 0.586825 0.393108 0.491945 0.045 Uiso 1 1 calc R U . A 1
H71B H 0.666121 0.420193 0.515377 0.045 Uiso 1 1 calc R U . A 1
H71C H 0.631429 0.330331 0.525696 0.045 Uiso 1 1 calc R U . A 1
S101 S 1.0200(2) 0.5636(2) 0.08795(17) 0.0646(10) Uani 0.460(3) 1 d . . P B 2
C101 C 1.0573(2) 0.6147(3) 0.0475(2) 0.0534(13) Uani 0.460(3) 1 d . . P B 2
S102 S 1.08908(11) 0.67022(17) 0.00740(9) 0.0884(8) Uani 0.460(3) 1 d . . P B 2
S201 S 0.95429(3) 0.37100(4) 0.11631(2) 0.03868(17) Uani 0.407(3) 1 d . . P C 3
C201 C 0.97395(19) 0.4614(3) 0.10245(12) 0.0276(7) Uani 0.407(3) 1 d . . P C 3
S202 S 1.0008(3) 0.5520(3) 0.09249(15) 0.0590(10) Uani 0.407(3) 1 d . . P C 3
S301 S 0.95429(3) 0.37100(4) 0.11631(2) 0.03868(17) Uani 0.461(3) 1 d . . P D 4
C301 C 0.93118(19) 0.3560(3) 0.06625(15) 0.0394(9) Uani 0.461(3) 1 d . . P D 4
S302 S 0.90484(10) 0.3379(2) 0.01685(7) 0.1090(12) Uani 0.461(3) 1 d . . P D 4
 
loop_
 _atom_site_aniso_label
 _atom_site_aniso_U_11
 _atom_site_aniso_U_22
 _atom_site_aniso_U_33
 _atom_site_aniso_U_23
 _atom_site_aniso_U_13
 _atom_site_aniso_U_12
S1 0.03099(16) 0.01795(13) 0.02647(14) -0.00224(10) -0.00626(11) -0.00563(11)
C1 0.0154(4) 0.0193(4) 0.0114(3) -0.0010(3) -0.0017(3) -0.0021(3)
C2 0.0194(4) 0.0213(5) 0.0122(4) 0.0003(3) -0.0027(3) -0.0033(4)
C3 0.0173(4) 0.0269(5) 0.0118(4) 0.0001(3) -0.0015(3) -0.0039(4)
C4 0.0236(5) 0.0299(6) 0.0123(4) -0.0025(4) -0.0017(3) -0.0078(4)
C5 0.0222(5) 0.0259(5) 0.0138(4) -0.0049(4) -0.0008(3) -0.0066(4)
C6 0.0166(4) 0.0198(4) 0.0136(4) -0.0026(3) -0.0003(3) -0.0029(3)
C7 0.0175(4) 0.0176(4) 0.0166(4) -0.0030(3) -0.0016(3) -0.0020(3)
C8 0.0150(4) 0.0150(4) 0.0141(4) -0.0006(3) -0.0013(3) -0.0013(3)
C9 0.0142(4) 0.0146(4) 0.0118(3) 0.0000(3) -0.0019(3) -0.0015(3)
C10 0.0164(4) 0.0237(5) 0.0155(4) 0.0003(3) -0.0009(3) -0.0084(4)
C11 0.0101(4) 0.0396(7) 0.0167(4) -0.0050(4) -0.0002(3) -0.0019(4)
C12 0.0155(4) 0.0294(6) 0.0193(4) -0.0079(4) -0.0063(3) 0.0100(4)
C13 0.0207(4) 0.0154(4) 0.0149(4) -0.0010(3) -0.0073(3) 0.0046(3)
C14 0.0168(4) 0.0233(5) 0.0106(3) 0.0013(3) -0.0007(3) -0.0054(3)
C15 0.0127(4) 0.0340(6) 0.0143(4) -0.0043(4) 0.0018(3) 0.0002(4)
C16 0.0204(4) 0.0236(5) 0.0197(4) -0.0076(4) -0.0031(4) 0.0098(4)
C17 0.0241(5) 0.0131(4) 0.0195(4) -0.0032(3) -0.0055(4) 0.0026(4)
C18 0.0328(6) 0.0241(6) 0.0197(5) 0.0050(4) -0.0049(4) -0.0169(5)
C19 0.0378(7) 0.0419(8) 0.0199(5) 0.0097(5) -0.0039(5) -0.0267(6)
C20 0.0224(5) 0.0683(12) 0.0181(5) 0.0008(6) 0.0050(4) -0.0223(6)
C21 0.0118(4) 0.0622(10) 0.0190(5) -0.0083(5) 0.0033(4) -0.0055(5)
C22 0.0146(4) 0.0660(11) 0.0231(5) -0.0176(6) -0.0004(4) 0.0121(6)
C23 0.0220(5) 0.0419(8) 0.0262(5) -0.0154(5) -0.0094(4) 0.0201(5)
C24 0.0410(7) 0.0259(6) 0.0293(6) -0.0130(5) -0.0175(5) 0.0214(6)
C25 0.0477(8) 0.0121(4) 0.0262(5) -0.0019(4) -0.0201(5) 0.0065(5)
C26 0.0352(6) 0.0127(4) 0.0182(4) 0.0022(3) -0.0126(4) -0.0001(4)
C27 0.0293(5) 0.0214(5) 0.0138(4) 0.0061(3) -0.0066(4) -0.0117(4)
C28 0.0326(6) 0.0312(6) 0.0166(4) 0.0081(4) -0.0058(4) -0.0205(5)
C29 0.0174(5) 0.0481(8) 0.0169(4) 0.0025(5) 0.0003(4) -0.0155(5)
C30 0.0116(4) 0.0491(8) 0.0167(4) -0.0041(5) 0.0026(3) -0.0023(4)
C31 0.0151(4) 0.0465(8) 0.0228(5) -0.0097(5) -0.0026(4) 0.0119(5)
C32 0.0268(6) 0.0300(6) 0.0272(6) -0.0112(5) -0.0082(4) 0.0176(5)
C33 0.0442(8) 0.0180(5) 0.0321(6) -0.0054(5) -0.0175(6) 0.0154(5)
C34 0.0548(9) 0.0128(5) 0.0302(6) 0.0033(4) -0.0182(6) 0.0012(5)
C35 0.0406(7) 0.0114(4) 0.0235(5) 0.0022(4) -0.0103(5) -0.0043(4)
C36 0.0612(10) 0.0190(6) 0.0272(6) 0.0117(5) -0.0176(6) -0.0125(6)
C37 0.0541(9) 0.0356(8) 0.0226(6) 0.0156(5) -0.0097(6) -0.0273(7)
C38 0.0452(8) 0.0541(10) 0.0165(5) 0.0130(6) -0.0012(5) -0.0277(8)
C39 0.0271(6) 0.0775(13) 0.0157(5) 0.0023(6) 0.0065(4) -0.0224(7)
C40 0.0216(5) 0.0801(14) 0.0156(5) -0.0099(6) 0.0071(4) -0.0053(7)
C41 0.0192(5) 0.0723(12) 0.0231(6) -0.0192(7) 0.0018(4) 0.0129(6)
C42 0.0311(6) 0.0522(10) 0.0249(6) -0.0224(6) -0.0070(5) 0.0218(6)
C43 0.0440(8) 0.0303(7) 0.0304(6) -0.0178(5) -0.0177(6) 0.0230(6)
C44 0.0537(9) 0.0158(5) 0.0281(6) -0.0083(4) -0.0209(6) 0.0080(5)
C45 0.0560(9) 0.0112(4) 0.0266(6) 0.0019(4) -0.0212(6) -0.0043(5)
C46 0.0452(8) 0.0212(5) 0.0221(5) 0.0080(4) -0.0142(5) -0.0187(5)
C47 0.0330(6) 0.0296(6) 0.0210(5) 0.0058(4) -0.0101(4) -0.0188(5)
C48 0.0179(5) 0.0468(8) 0.0191(5) 0.0025(5) -0.0025(4) -0.0158(5)
C49 0.0124(4) 0.0457(8) 0.0220(5) -0.0027(5) -0.0037(4) -0.0023(4)
C50 0.0142(4) 0.0471(8) 0.0258(5) -0.0078(5) -0.0061(4) 0.0109(5)
C51 0.0271(6) 0.0326(7) 0.0278(6) -0.0041(5) -0.0128(5) 0.0159(5)
C52 0.0448(8) 0.0215(6) 0.0322(6) -0.0008(5) -0.0196(6) 0.0149(5)
C53 0.0562(9) 0.0183(5) 0.0287(6) 0.0093(5) -0.0202(6) -0.0013(6)
C54 0.0483(8) 0.0262(6) 0.0201(5) 0.0117(5) -0.0129(5) -0.0069(6)
C55 0.0451(8) 0.0438(8) 0.0140(4) 0.0124(5) -0.0047(5) -0.0187(7)
C56 0.0320(6) 0.0496(9) 0.0099(4) 0.0031(5) 0.0003(4) -0.0099(6)
C57 0.0257(6) 0.0623(11) 0.0121(4) -0.0083(5) 0.0035(4) -0.0018(6)
C58 0.0298(6) 0.0481(9) 0.0179(5) -0.0166(5) -0.0037(4) 0.0114(6)
C59 0.0325(6) 0.0285(6) 0.0174(4) -0.0104(4) -0.0079(4) 0.0060(5)
C60 0.0445(7) 0.0179(5) 0.0235(5) -0.0067(4) -0.0165(5) 0.0017(5)
C61 0.0349(6) 0.0221(5) 0.0208(5) 0.0012(4) -0.0115(4) -0.0111(5)
C62 0.0224(5) 0.0271(6) 0.0162(4) -0.0003(4) -0.0080(4) -0.0054(4)
C63 0.0166(4) 0.0345(7) 0.0190(4) -0.0004(4) -0.0074(4) -0.0016(4)
C64 0.0242(5) 0.0299(6) 0.0207(5) 0.0001(4) -0.0114(4) 0.0072(4)
C65 0.0332(6) 0.0261(6) 0.0169(4) 0.0058(4) -0.0108(4) 0.0005(5)
C66 0.0274(5) 0.0328(6) 0.0111(4) 0.0021(4) -0.0055(4) -0.0022(5)
C67 0.0248(5) 0.0274(6) 0.0132(4) -0.0025(4) -0.0061(3) 0.0000(4)
C68 0.0220(5) 0.0297(6) 0.0126(4) 0.0030(4) -0.0029(3) -0.0052(4)
C69 0.0278(6) 0.0444(9) 0.0249(6) 0.0093(6) -0.0078(5) -0.0021(6)
C70 0.0344(6) 0.0277(6) 0.0177(5) 0.0044(4) -0.0055(4) -0.0075(5)
C71 0.0359(7) 0.0371(7) 0.0165(5) 0.0000(5) 0.0053(4) -0.0100(6)
S101 0.0548(14) 0.0407(13) 0.098(2) 0.0041(11) -0.0250(13) 0.0197(11)
C101 0.0318(17) 0.056(3) 0.072(3) -0.030(2) -0.0210(19) 0.0050(17)
S102 0.0614(10) 0.129(2) 0.0748(14) -0.0186(13) -0.0017(9) -0.0405(11)
S201 0.0257(2) 0.0439(3) 0.0464(3) -0.0120(2) 0.00271(17) -0.00528(17)
C201 0.0232(13) 0.0381(18) 0.0215(12) -0.0026(12) 0.0019(10) 0.0125(12)
S202 0.084(3) 0.0411(12) 0.0522(10) 0.0150(8) -0.0180(13) 0.0106(14)
S301 0.0257(2) 0.0439(3) 0.0464(3) -0.0120(2) 0.00271(17) -0.00528(17)
C301 0.0200(12) 0.053(2) 0.0453(19) -0.0032(17) 0.0002(12) -0.0080(13)
S302 0.0494(8) 0.239(3) 0.0387(7) -0.0275(13) -0.0024(6) -0.0463(13)
 
_geom_special_details
;
 All esds (except the esd in the dihedral angle between two l.s. planes)
 are estimated using the full covariance matrix.  The cell esds are taken
 into account individually in the estimation of esds in distances, angles
 and torsion angles; correlations between esds in cell parameters are only
 used when they are defined by crystal symmetry.  An approximate (isotropic)
 treatment of cell esds is used for estimating esds involving l.s. planes.
;
 
loop_
 _geom_bond_atom_site_label_1
 _geom_bond_atom_site_label_2
 _geom_bond_distance
 _geom_bond_site_symmetry_2
 _geom_bond_publ_flag
S1 C7 1.6270(12) . ?
C1 C6 1.3888(16) . ?
C1 C2 1.3920(16) . ?
C1 C9 1.5226(14) . ?
C2 C3 1.3951(15) . ?
C2 H2 0.9500 . ?
C3 C4 1.4149(18) . ?
C3 C68 1.5297(17) . ?
C4 C5 1.3814(18) . ?
C4 H4 0.9500 . ?
C5 C6 1.4032(15) . ?
C5 H5 0.9500 . ?
C6 C7 1.4477(16) . ?
C7 C8 1.5553(15) . ?
C8 C10 1.5258(15) . ?
C8 C17 1.5265(15) . ?
C8 C9 1.5891(15) . ?
C9 C13 1.5298(15) . ?
C9 C14 1.5308(14) . ?
C10 C11 1.3729(19) . ?
C10 C18 1.4325(18) . ?
C11 C21 1.4496(17) . ?
C11 C12 1.466(2) . ?
C12 C13 1.3739(17) . ?
C12 C23 1.4465(17) . ?
C13 C26 1.4352(17) . ?
C14 C15 1.3716(17) . ?
C14 C27 1.4328(17) . ?
C15 C30 1.4493(16) . ?
C15 C16 1.467(2) . ?
C16 C17 1.3722(18) . ?
C16 C32 1.4466(17) . ?
C17 C35 1.4314(18) . ?
C18 C19 1.3947(19) . ?
C18 C35 1.446(2) . ?
C19 C20 1.425(3) . ?
C19 C37 1.459(2) . ?
C20 C21 1.395(3) . ?
C20 C39 1.456(2) . ?
C21 C22 1.444(3) . ?
C22 C41 1.395(2) . ?
C22 C23 1.451(3) . ?
C23 C24 1.388(2) . ?
C24 C25 1.430(3) . ?
C24 C43 1.4555(19) . ?
C25 C26 1.3991(18) . ?
C25 C45 1.455(2) . ?
C26 C27 1.442(2) . ?
C27 C28 1.4005(16) . ?
C28 C29 1.439(2) . ?
C28 C46 1.444(2) . ?
C29 C30 1.385(2) . ?
C29 C48 1.4555(17) . ?
C30 C31 1.447(2) . ?
C31 C50 1.3940(18) . ?
C31 C32 1.443(2) . ?
C32 C33 1.388(2) . ?
C33 C34 1.434(3) . ?
C33 C52 1.451(2) . ?
C34 C35 1.3960(19) . ?
C34 C36 1.458(2) . ?
C36 C37 1.379(3) . ?
C36 C53 1.455(2) . ?
C37 C38 1.452(3) . ?
C38 C55 1.402(2) . ?
C38 C39 1.440(3) . ?
C39 C40 1.384(3) . ?
C40 C41 1.449(3) . ?
C40 C57 1.454(2) . ?
C41 C42 1.449(3) . ?
C42 C43 1.388(3) . ?
C42 C58 1.452(2) . ?
C43 C44 1.442(3) . ?
C44 C60 1.3972(19) . ?
C44 C45 1.453(2) . ?
C45 C46 1.376(3) . ?
C46 C47 1.4543(19) . ?
C47 C61 1.3929(19) . ?
C47 C48 1.444(2) . ?
C48 C49 1.389(2) . ?
C49 C50 1.447(2) . ?
C49 C63 1.4467(18) . ?
C50 C51 1.446(2) . ?
C51 C52 1.388(2) . ?
C51 C64 1.450(2) . ?
C52 C53 1.447(3) . ?
C53 C54 1.393(2) . ?
C54 C55 1.444(3) . ?
C54 C65 1.447(2) . ?
C55 C56 1.445(3) . ?
C56 C57 1.387(2) . ?
C56 C66 1.453(2) . ?
C57 C58 1.444(3) . ?
C58 C59 1.394(2) . ?
C59 C60 1.447(2) . ?
C59 C67 1.4490(19) . ?
C60 C61 1.446(2) . ?
C61 C62 1.4474(19) . ?
C62 C63 1.392(2) . ?
C62 C67 1.4483(18) . ?
C63 C64 1.450(2) . ?
C64 C65 1.386(2) . ?
C65 C66 1.448(2) . ?
C66 C67 1.386(2) . ?
C68 C70 1.5337(19) . ?
C68 C71 1.5362(19) . ?
C68 C69 1.5388(19) . ?
C69 H69A 0.9800 . ?
C69 H69B 0.9800 . ?
C69 H69C 0.9800 . ?
C70 H70A 0.9800 . ?
C70 H70B 0.9800 . ?
C70 H70C 0.9800 . ?
C71 H71A 0.9800 . ?
C71 H71B 0.9800 . ?
C71 H71C 0.9800 . ?
S101 C101 1.560(8) . ?
C101 S102 1.556(7) . ?
S201 C201 1.551(4) . ?
C201 S202 1.563(6) . ?
S301 C301 1.502(4) . ?
C301 S302 1.509(4) . ?
 
loop_
 _geom_angle_atom_site_label_1
 _geom_angle_atom_site_label_2
 _geom_angle_atom_site_label_3
 _geom_angle
 _geom_angle_site_symmetry_1
 _geom_angle_site_symmetry_3
 _geom_angle_publ_flag
C6 C1 C2 121.47(9) . . ?
C6 C1 C9 112.37(9) . . ?
C2 C1 C9 126.15(10) . . ?
C1 C2 C3 119.50(11) . . ?
C1 C2 H2 120.3 . . ?
C3 C2 H2 120.3 . . ?
C2 C3 C4 118.41(11) . . ?
C2 C3 C68 122.26(11) . . ?
C4 C3 C68 119.33(10) . . ?
C5 C4 C3 122.24(10) . . ?
C5 C4 H4 118.9 . . ?
C3 C4 H4 118.9 . . ?
C4 C5 C6 118.40(11) . . ?
C4 C5 H5 120.8 . . ?
C6 C5 H5 120.8 . . ?
C1 C6 C5 119.97(11) . . ?
C1 C6 C7 111.50(9) . . ?
C5 C6 C7 128.53(11) . . ?
C6 C7 C8 107.71(9) . . ?
C6 C7 S1 128.34(8) . . ?
C8 C7 S1 123.95(8) . . ?
C10 C8 C17 100.32(9) . . ?
C10 C8 C7 111.94(9) . . ?
C17 C8 C7 110.57(9) . . ?
C10 C8 C9 114.31(9) . . ?
C17 C8 C9 114.57(9) . . ?
C7 C8 C9 105.31(8) . . ?
C1 C9 C13 112.67(9) . . ?
C1 C9 C14 112.00(8) . . ?
C13 C9 C14 99.90(8) . . ?
C1 C9 C8 103.10(8) . . ?
C13 C9 C8 115.00(8) . . ?
C14 C9 C8 114.62(8) . . ?
C11 C10 C18 119.63(11) . . ?
C11 C10 C8 123.92(11) . . ?
C18 C10 C8 109.89(11) . . ?
C10 C11 C21 119.84(13) . . ?
C10 C11 C12 120.86(10) . . ?
C21 C11 C12 107.75(12) . . ?
C13 C12 C23 120.12(13) . . ?
C13 C12 C11 120.30(10) . . ?
C23 C12 C11 107.58(12) . . ?
C12 C13 C26 119.24(11) . . ?
C12 C13 C9 123.64(11) . . ?
C26 C13 C9 110.33(10) . . ?
C15 C14 C27 119.54(10) . . ?
C15 C14 C9 123.80(10) . . ?
C27 C14 C9 110.27(10) . . ?
C14 C15 C30 119.98(12) . . ?
C14 C15 C16 120.33(10) . . ?
C30 C15 C16 107.66(11) . . ?
C17 C16 C32 119.96(13) . . ?
C17 C16 C15 120.77(10) . . ?
C32 C16 C15 107.71(12) . . ?
C16 C17 C35 119.85(11) . . ?
C16 C17 C8 123.78(11) . . ?
C35 C17 C8 110.04(11) . . ?
C19 C18 C10 120.90(15) . . ?
C19 C18 C35 120.19(13) . . ?
C10 C18 C35 108.41(11) . . ?
C18 C19 C20 119.78(14) . . ?
C18 C19 C37 119.27(17) . . ?
C20 C19 C37 108.82(14) . . ?
C21 C20 C19 119.39(12) . . ?
C21 C20 C39 119.92(18) . . ?
C19 C20 C39 108.03(16) . . ?
C20 C21 C22 119.97(13) . . ?
C20 C21 C11 120.39(15) . . ?
C22 C21 C11 108.18(14) . . ?
C41 C22 C21 120.09(17) . . ?
C41 C22 C23 120.55(17) . . ?
C21 C22 C23 108.26(11) . . ?
C24 C23 C12 120.55(14) . . ?
C24 C23 C22 119.68(12) . . ?
C12 C23 C22 108.23(14) . . ?
C23 C24 C25 119.60(12) . . ?
C23 C24 C43 120.03(16) . . ?
C25 C24 C43 108.13(14) . . ?
C26 C25 C24 119.35(13) . . ?
C26 C25 C45 119.35(15) . . ?
C24 C25 C45 108.63(12) . . ?
C25 C26 C13 121.09(13) . . ?
C25 C26 C27 120.02(12) . . ?
C13 C26 C27 108.21(10) . . ?
C28 C27 C14 121.01(13) . . ?
C28 C27 C26 119.99(12) . . ?
C14 C27 C26 108.40(10) . . ?
C27 C28 C29 119.32(13) . . ?
C27 C28 C46 119.86(14) . . ?
C29 C28 C46 108.57(11) . . ?
C30 C29 C28 119.32(11) . . ?
C30 C29 C48 120.04(14) . . ?
C28 C29 C48 107.89(14) . . ?
C29 C30 C31 120.00(12) . . ?
C29 C30 C15 120.78(13) . . ?
C31 C30 C15 107.91(13) . . ?
C50 C31 C32 120.02(15) . . ?
C50 C31 C30 120.13(15) . . ?
C32 C31 C30 108.58(11) . . ?
C33 C32 C31 120.37(12) . . ?
C33 C32 C16 120.37(14) . . ?
C31 C32 C16 108.14(13) . . ?
C32 C33 C34 119.55(12) . . ?
C32 C33 C52 119.74(15) . . ?
C34 C33 C52 108.14(15) . . ?
C35 C34 C33 119.58(14) . . ?
C35 C34 C36 119.06(17) . . ?
C33 C34 C36 108.59(13) . . ?
C34 C35 C17 120.61(14) . . ?
C34 C35 C18 120.57(13) . . ?
C17 C35 C18 108.14(11) . . ?
C37 C36 C53 120.40(16) . . ?
C37 C36 C34 120.43(14) . . ?
C53 C36 C34 107.09(16) . . ?
C36 C37 C38 120.46(15) . . ?
C36 C37 C19 120.48(14) . . ?
C38 C37 C19 106.88(18) . . ?
C55 C38 C39 120.22(18) . . ?
C55 C38 C37 119.16(18) . . ?
C39 C38 C37 108.43(14) . . ?
C40 C39 C38 120.22(14) . . ?
C40 C39 C20 119.82(18) . . ?
C38 C39 C20 107.84(17) . . ?
C39 C40 C41 120.33(14) . . ?
C39 C40 C57 120.04(17) . . ?
C41 C40 C57 107.62(17) . . ?
C22 C41 C42 119.43(17) . . ?
C22 C41 C40 119.86(18) . . ?
C42 C41 C40 108.41(13) . . ?
C43 C42 C41 120.32(13) . . ?
C43 C42 C58 119.75(16) . . ?
C41 C42 C58 107.62(17) . . ?
C42 C43 C44 120.53(13) . . ?
C42 C43 C24 119.98(16) . . ?
C44 C43 C24 107.74(15) . . ?
C60 C44 C43 120.18(16) . . ?
C60 C44 C45 119.17(16) . . ?
C43 C44 C45 108.36(12) . . ?
C46 C45 C44 120.43(12) . . ?
C46 C45 C25 120.57(13) . . ?
C44 C45 C25 107.13(15) . . ?
C45 C46 C28 120.20(12) . . ?
C45 C46 C47 120.50(13) . . ?
C28 C46 C47 107.63(14) . . ?
C61 C47 C48 120.21(13) . . ?
C61 C47 C46 119.48(15) . . ?
C48 C47 C46 108.07(12) . . ?
C49 C48 C47 120.04(12) . . ?
C49 C48 C29 119.88(15) . . ?
C47 C48 C29 107.83(13) . . ?
C48 C49 C50 120.10(12) . . ?
C48 C49 C63 119.92(14) . . ?
C50 C49 C63 107.84(13) . . ?
C31 C50 C51 119.62(15) . . ?
C31 C50 C49 119.85(14) . . ?
C51 C50 C49 108.44(12) . . ?
C52 C51 C50 120.35(13) . . ?
C52 C51 C64 119.96(15) . . ?
C50 C51 C64 107.63(14) . . ?
C51 C52 C53 120.07(14) . . ?
C51 C52 C33 119.89(15) . . ?
C53 C52 C33 107.95(15) . . ?
C54 C53 C52 119.95(15) . . ?
C54 C53 C36 119.50(18) . . ?
C52 C53 C36 108.22(14) . . ?
C53 C54 C55 120.15(14) . . ?
C53 C54 C65 119.87(15) . . ?
C55 C54 C65 107.86(14) . . ?
C38 C55 C54 120.32(16) . . ?
C38 C55 C56 119.26(17) . . ?
C54 C55 C56 108.38(13) . . ?
C57 C56 C55 120.59(14) . . ?
C57 C56 C66 119.68(15) . . ?
C55 C56 C66 107.77(14) . . ?
C56 C57 C58 120.02(13) . . ?
C56 C57 C40 119.66(17) . . ?
C58 C57 C40 108.08(15) . . ?
C59 C58 C57 120.43(14) . . ?
C59 C58 C42 119.66(16) . . ?
C57 C58 C42 108.28(15) . . ?
C58 C59 C60 120.59(13) . . ?
C58 C59 C67 119.53(14) . . ?
C60 C59 C67 107.69(12) . . ?
C44 C60 C61 120.44(14) . . ?
C44 C60 C59 119.29(15) . . ?
C61 C60 C59 108.32(12) . . ?
C47 C61 C60 119.98(12) . . ?
C47 C61 C62 119.79(14) . . ?
C60 C61 C62 107.89(12) . . ?
C63 C62 C61 119.90(12) . . ?
C63 C62 C67 119.96(12) . . ?
C61 C62 C67 107.98(12) . . ?
C62 C63 C49 120.14(13) . . ?
C62 C63 C64 119.90(12) . . ?
C49 C63 C64 107.98(12) . . ?
C65 C64 C63 120.07(13) . . ?
C65 C64 C51 119.99(14) . . ?
C63 C64 C51 108.10(12) . . ?
C64 C65 C54 120.15(13) . . ?
C64 C65 C66 119.85(13) . . ?
C54 C65 C66 108.15(13) . . ?
C67 C66 C65 120.37(12) . . ?
C67 C66 C56 120.37(13) . . ?
C65 C66 C56 107.83(13) . . ?
C66 C67 C62 119.84(12) . . ?
C66 C67 C59 119.97(12) . . ?
C62 C67 C59 108.13(11) . . ?
C3 C68 C70 112.42(9) . . ?
C3 C68 C71 108.74(12) . . ?
C70 C68 C71 108.79(11) . . ?
C3 C68 C69 108.90(10) . . ?
C70 C68 C69 107.90(13) . . ?
C71 C68 C69 110.08(11) . . ?
C68 C69 H69A 109.5 . . ?
C68 C69 H69B 109.5 . . ?
H69A C69 H69B 109.5 . . ?
C68 C69 H69C 109.5 . . ?
H69A C69 H69C 109.5 . . ?
H69B C69 H69C 109.5 . . ?
C68 C70 H70A 109.5 . . ?
C68 C70 H70B 109.5 . . ?
H70A C70 H70B 109.5 . . ?
C68 C70 H70C 109.5 . . ?
H70A C70 H70C 109.5 . . ?
H70B C70 H70C 109.5 . . ?
C68 C71 H71A 109.5 . . ?
C68 C71 H71B 109.5 . . ?
H71A C71 H71B 109.5 . . ?
C68 C71 H71C 109.5 . . ?
H71A C71 H71C 109.5 . . ?
H71B C71 H71C 109.5 . . ?
S102 C101 S101 175.6(4) . . ?
S201 C201 S202 173.8(3) . . ?
S301 C301 S302 177.1(3) . . ?
 
_refine_diff_density_max    1.336
_refine_diff_density_min   -0.847
_refine_diff_density_rms    0.081

_shelx_res_file
;
TITL C71H12S-2_a.res in Pbca
    C71H12S-2_a.res
    created by SHELXL-2018/3 at 18:14:44 on 03-Jul-2023
REM SHELXT solution in Pbca
REM R1 0.249,  Rweak 0.006,  Alpha 0.033,  Orientation as input
REM Formula found by SHELXT:  C74 S3
CELL  0.41370  17.4935  16.1506  28.4847   90.000   90.000   90.000
ZERR    8.000   0.0002   0.0002   0.0002    0.000    0.000    0.000
LATT  1
SYMM 1/2-X, -Y, 1/2+Z
SYMM -X, 1/2+Y, 1/2-Z
SYMM 1/2+X, 1/2-Y, -Z
SFAC C H S
DISP $C -0.00004  0.00049  5.17005!source kissel
DISP $H -0.00003  0.00000  0.64188!source kissel
DISP $S  0.04490  0.04123 111.67510!source kissel
UNIT 578.619 96 29.2382
ACTA
LIST 4
L.S. 10
TEMP -173
SIZE 0.67 0.13 0.07
BOND $H
REM LIST 6
EXYZ S201 S301
EADP S201 S301
FMAP 2
PLAN 20
WGHT    0.083900    4.687000
FVAR       1.99762   0.45964   0.40710   0.46065
PART 1
S1    3    0.736230    0.691278    0.319844    11.00000    0.03099    0.01795 =
         0.02647   -0.00224   -0.00626   -0.00563
C1    1    0.672821    0.462463    0.344811    11.00000    0.01539    0.01929 =
         0.01140   -0.00098   -0.00174   -0.00207
C2    1    0.665484    0.397049    0.376308    11.00000    0.01938    0.02132 =
         0.01224    0.00029   -0.00268   -0.00328
AFIX  43
H2    2    0.644553    0.345736    0.366277    11.00000   -1.20000
AFIX   0
C3    1    0.689101    0.407411    0.422718    11.00000    0.01733    0.02690 =
         0.01184    0.00007   -0.00152   -0.00389
C4    1    0.721306    0.484308    0.435958    11.00000    0.02365    0.02994 =
         0.01234   -0.00254   -0.00165   -0.00783
AFIX  43
H4    2    0.738523    0.491410    0.467331    11.00000   -1.20000
AFIX   0
C5    1    0.728564    0.549408    0.404820    11.00000    0.02217    0.02594 =
         0.01382   -0.00492   -0.00078   -0.00655
AFIX  43
H5    2    0.749882    0.600700    0.414573    11.00000   -1.20000
AFIX   0
C6    1    0.703692    0.537951    0.358440    11.00000    0.01655    0.01980 =
         0.01364   -0.00260   -0.00027   -0.00287
C7    1    0.705024    0.596381    0.319908    11.00000    0.01752    0.01758 =
         0.01659   -0.00305   -0.00161   -0.00203
C8    1    0.669721    0.552819    0.276306    11.00000    0.01498    0.01499 =
         0.01407   -0.00059   -0.00132   -0.00134
C9    1    0.647863    0.462319    0.293602    11.00000    0.01420    0.01458 =
         0.01176   -0.00003   -0.00193   -0.00146
C10   1    0.723544    0.554810    0.234168    11.00000    0.01644    0.02373 =
         0.01549    0.00026   -0.00090   -0.00840
C11   1    0.761516    0.486674    0.217238    11.00000    0.01012    0.03962 =
         0.01668   -0.00499   -0.00025   -0.00193
C12   1    0.741452    0.403120    0.233182    11.00000    0.01551    0.02941 =
         0.01929   -0.00792   -0.00629    0.01005
C13   1    0.683974    0.391811    0.265417    11.00000    0.02072    0.01544 =
         0.01487   -0.00103   -0.00728    0.00460
C14   1    0.563249    0.440133    0.288159    11.00000    0.01679    0.02331 =
         0.01062    0.00132   -0.00065   -0.00544
C15   1    0.507249    0.496717    0.277836    11.00000    0.01273    0.03398 =
         0.01427   -0.00428    0.00177    0.00023
C16   1    0.527659    0.580126    0.261764    11.00000    0.02038    0.02357 =
         0.01968   -0.00758   -0.00311    0.00980
C17   1    0.602795    0.603048    0.257033    11.00000    0.02407    0.01313 =
         0.01950   -0.00322   -0.00548    0.00262
C18   1    0.700918    0.619203    0.202500    11.00000    0.03281    0.02411 =
         0.01975    0.00503   -0.00495   -0.01693
C19   1    0.720214    0.615626    0.155034    11.00000    0.03780    0.04193 =
         0.01990    0.00970   -0.00389   -0.02670
C20   1    0.760869    0.545806    0.137323    11.00000    0.02236    0.06828 =
         0.01806    0.00077    0.00502   -0.02234
C21   1    0.780654    0.481681    0.167803    11.00000    0.01176    0.06220 =
         0.01899   -0.00827    0.00330   -0.00555
C22   1    0.772202    0.396663    0.153051    11.00000    0.01462    0.06596 =
         0.02313   -0.01761   -0.00042    0.01215
C23   1    0.748016    0.348189    0.193275    11.00000    0.02199    0.04192 =
         0.02623   -0.01541   -0.00940    0.02008
C24   1    0.696629    0.283600    0.187149    11.00000    0.04097    0.02592 =
         0.02932   -0.01296   -0.01748    0.02135
C25   1    0.636212    0.272036    0.220309    11.00000    0.04766    0.01213 =
         0.02622   -0.00193   -0.02007    0.00650
C26   1    0.629552    0.326515    0.258280    11.00000    0.03521    0.01272 =
         0.01820    0.00222   -0.01258   -0.00012
C27   1    0.555318    0.356329    0.272385    11.00000    0.02931    0.02142 =
         0.01384    0.00614   -0.00658   -0.01172
C28   1    0.489835    0.330472    0.248193    11.00000    0.03265    0.03118 =
         0.01660    0.00814   -0.00582   -0.02051
C29   1    0.430555    0.389607    0.238127    11.00000    0.01737    0.04807 =
         0.01690    0.00246    0.00030   -0.01553
C30   1    0.439734    0.471076    0.252178    11.00000    0.01160    0.04912 =
         0.01672   -0.00412    0.00255   -0.00235
C31   1    0.418422    0.537827    0.220896    11.00000    0.01506    0.04650 =
         0.02284   -0.00967   -0.00256    0.01189
C32   1    0.472313    0.604659    0.226686    11.00000    0.02683    0.03002 =
         0.02720   -0.01116   -0.00824    0.01761
C33   1    0.494621    0.651919    0.188384    11.00000    0.04419    0.01804 =
         0.03213   -0.00541   -0.01750    0.01536
C34   1    0.573340    0.674915    0.183222    11.00000    0.05481    0.01282 =
         0.03019    0.00329   -0.01820    0.00121
C35   1    0.626574    0.649221    0.216701    11.00000    0.04059    0.01140 =
         0.02354    0.00218   -0.01027   -0.00427
C36   1    0.593506    0.670421    0.133614    11.00000    0.06116    0.01903 =
         0.02720    0.01166   -0.01764   -0.01246
C37   1    0.664449    0.641975    0.120022    11.00000    0.05411    0.03560 =
         0.02257    0.01558   -0.00972   -0.02726
C38   1    0.671961    0.586107    0.080334    11.00000    0.04519    0.05413 =
         0.01653    0.01296   -0.00116   -0.02770
C39   1    0.731035    0.526846    0.090834    11.00000    0.02707    0.07746 =
         0.01573    0.00234    0.00649   -0.02240
C40   1    0.723314    0.445227    0.076850    11.00000    0.02160    0.08005 =
         0.01558   -0.00992    0.00708   -0.00525
C41   1    0.744657    0.378535    0.108275    11.00000    0.01922    0.07235 =
         0.02311   -0.01918    0.00184    0.01288
C42   1    0.690740    0.311294    0.102213    11.00000    0.03106    0.05218 =
         0.02485   -0.02237   -0.00703    0.02184
C43   1    0.666924    0.265052    0.140593    11.00000    0.04401    0.03026 =
         0.03038   -0.01783   -0.01769    0.02304
C44   1    0.587798    0.241753    0.145689    11.00000    0.05374    0.01585 =
         0.02810   -0.00825   -0.02091    0.00800
C45   1    0.567761    0.246605    0.195121    11.00000    0.05601    0.01123 =
         0.02657    0.00191   -0.02123   -0.00425
C46   1    0.496965    0.275014    0.208651    11.00000    0.04516    0.02119 =
         0.02211    0.00795   -0.01416   -0.01865
C47   1    0.440958    0.300093    0.173702    11.00000    0.03304    0.02957 =
         0.02098    0.00577   -0.01014   -0.01881
C48   1    0.400182    0.371034    0.191737    11.00000    0.01793    0.04675 =
         0.01915    0.00247   -0.00251   -0.01576
C49   1    0.379691    0.435156    0.161792    11.00000    0.01237    0.04574 =
         0.02199   -0.00266   -0.00372   -0.00230
C50   1    0.388577    0.520275    0.176625    11.00000    0.01417    0.04710 =
         0.02581   -0.00779   -0.00610    0.01093
C51   1    0.412557    0.568840    0.136598    11.00000    0.02714    0.03260 =
         0.02780   -0.00406   -0.01280    0.01593
C52   1    0.464367    0.633172    0.142173    11.00000    0.04482    0.02154 =
         0.03216   -0.00077   -0.01960    0.01494
C53   1    0.525174    0.644772    0.108393    11.00000    0.05619    0.01834 =
         0.02875    0.00928   -0.02019   -0.00131
C54   1    0.531868    0.591156    0.070314    11.00000    0.04829    0.02618 =
         0.02008    0.01174   -0.01286   -0.00687
C55   1    0.606156    0.561445    0.055990    11.00000    0.04508    0.04382 =
         0.01396    0.01244   -0.00473   -0.01868
C56   1    0.598559    0.476141    0.041382    11.00000    0.03204    0.04956 =
         0.00991    0.00309    0.00030   -0.00985
C57   1    0.655505    0.419041    0.051338    11.00000    0.02569    0.06228 =
         0.01207   -0.00825    0.00352   -0.00177
C58   1    0.635463    0.336861    0.067072    11.00000    0.02981    0.04815 =
         0.01786   -0.01656   -0.00371    0.01145
C59   1    0.559011    0.314092    0.071984    11.00000    0.03255    0.02846 =
         0.01742   -0.01035   -0.00786    0.00601
C60   1    0.534148    0.265995    0.112052    11.00000    0.04448    0.01793 =
         0.02353   -0.00667   -0.01650    0.00174
C61   1    0.459591    0.295504    0.126232    11.00000    0.03486    0.02206 =
         0.02075    0.00120   -0.01150   -0.01110
C62   1    0.438169    0.362255    0.094982    11.00000    0.02241    0.02711 =
         0.01619   -0.00029   -0.00796   -0.00537
C63   1    0.398977    0.430650    0.112468    11.00000    0.01662    0.03450 =
         0.01895   -0.00042   -0.00738   -0.00155
C64   1    0.419410    0.513184    0.096884    11.00000    0.02425    0.02991 =
         0.02073    0.00006   -0.01143    0.00717
C65   1    0.477881    0.524021    0.064635    11.00000    0.03325    0.02614 =
         0.01686    0.00579   -0.01082    0.00053
C66   1    0.518858    0.452783    0.046792    11.00000    0.02742    0.03280 =
         0.01113    0.00206   -0.00545   -0.00218
C67   1    0.499528    0.373714    0.061471    11.00000    0.02483    0.02736 =
         0.01316   -0.00254   -0.00614   -0.00004
C68   1    0.680807    0.338941    0.459471    11.00000    0.02197    0.02965 =
         0.01263    0.00298   -0.00290   -0.00517
C69   1    0.760947    0.309918    0.474485    11.00000    0.02780    0.04444 =
         0.02487    0.00927   -0.00782   -0.00215
AFIX 137
H69A  2    0.787419    0.285750    0.447437    11.00000   -1.50000
H69B  2    0.756242    0.268223    0.499312    11.00000   -1.50000
H69C  2    0.790218    0.357300    0.486266    11.00000   -1.50000
AFIX   0
C70   1    0.637323    0.263502    0.440592    11.00000    0.03444    0.02774 =
         0.01767    0.00439   -0.00545   -0.00752
AFIX 137
H70A  2    0.586241    0.280587    0.430313    11.00000   -1.50000
H70B  2    0.632668    0.221844    0.465444    11.00000   -1.50000
H70C  2    0.665276    0.239872    0.413957    11.00000   -1.50000
AFIX   0
C71   1    0.637363    0.373798    0.501969    11.00000    0.03587    0.03705 =
         0.01650   -0.00005    0.00530   -0.00999
AFIX 137
H71A  2    0.586825    0.393108    0.491945    11.00000   -1.50000
H71B  2    0.666121    0.420193    0.515377    11.00000   -1.50000
H71C  2    0.631429    0.330331    0.525696    11.00000   -1.50000
AFIX   0
PART 2
S101  3    1.019971    0.563609    0.087947    21.00000    0.05483    0.04066 =
         0.09831    0.00408   -0.02495    0.01966
C101  1    1.057313    0.614721    0.047542    21.00000    0.03176    0.05631 =
         0.07227   -0.02975   -0.02103    0.00502
S102  3    1.089079    0.670222    0.007402    21.00000    0.06142    0.12914 =
         0.07478   -0.01861   -0.00167   -0.04050
PART 3
S201  3    0.954294    0.370998    0.116311    31.00000    0.02572    0.04394 =
         0.04640   -0.01203    0.00271   -0.00528
C201  1    0.973948    0.461372    0.102448    31.00000    0.02315    0.03807 =
         0.02149   -0.00258    0.00188    0.01251
S202  3    1.000774    0.551990    0.092494    31.00000    0.08381    0.04105 =
         0.05222    0.01501   -0.01799    0.01065
PART 4
S301  3    0.954294    0.370998    0.116311    41.00000    0.02572    0.04394 =
         0.04640   -0.01203    0.00271   -0.00528
C301  1    0.931177    0.355984    0.066249    41.00000    0.02001    0.05284 =
         0.04530   -0.00317    0.00025   -0.00799
S302  3    0.904837    0.337927    0.016847    41.00000    0.04936    0.23881 =
         0.03871   -0.02754   -0.00240   -0.04626
HKLF 4


REM  C71H12S-2_a.res in Pbca
REM wR2 = 0.1748, GooF = S = 1.020, Restrained GooF = 1.020 for all data
REM R1 = 0.0613 for 15815 Fo > 4sig(Fo) and 0.0747 for all 19499 data
REM 727 parameters refined using 0 restraints

END

WGHT      0.0839      4.6863

REM Highest difference peak  1.336,  deepest hole -0.847,  1-sigma level  0.081
Q1    1   0.9557  0.4169  0.1036  11.00000  0.05    1.34
Q2    1   1.0749  0.7015 -0.0083  11.00000  0.05    1.03
Q3    1   0.8894  0.3598  0.0024  11.00000  0.05    0.99
Q4    1   0.9127  0.3819  0.0191  11.00000  0.05    0.56
Q5    1   0.7610  0.7223  0.3291  11.00000  0.05    0.53
Q6    1   0.7130  0.4006  0.2474  11.00000  0.05    0.53
Q7    1   0.8977  0.3198  0.0259  11.00000  0.05    0.53
Q8    1   0.5643  0.5959  0.2583  11.00000  0.05    0.53
Q9    1   0.5973  0.3438  0.2679  11.00000  0.05    0.53
Q10   1   0.5244  0.3413  0.2616  11.00000  0.05    0.53
Q11   1   0.3829  0.4779  0.1753  11.00000  0.05    0.50
Q12   1   0.4854  0.6207  0.2066  11.00000  0.05    0.49
Q13   1   0.4184  0.3970  0.1038  11.00000  0.05    0.49
Q14   1   0.6068  0.4552  0.2916  11.00000  0.05    0.49
Q15   1   0.5322  0.6595  0.1820  11.00000  0.05    0.48
Q16   1   0.5337  0.4633  0.2840  11.00000  0.05    0.48
Q17   1   0.5569  0.3993  0.2820  11.00000  0.05    0.46
Q18   1   0.4499  0.5163  0.0833  11.00000  0.05    0.46
Q19   1   0.5967  0.3250  0.0698  11.00000  0.05    0.45
Q20   1   0.7106  0.6203  0.1770  11.00000  0.05    0.45
;
_shelx_res_checksum   77326

_shelx_hkl_file
;
   0   0  -4 102350. 15962.3   2
   0   0  -4 106002. 15963.6   3
   0   0  -5 35.9441 28.1850   2
   0   0  -5-7.95766 31.3759   3
   0   0  -6 774639. 107881.   2
   0   0   6 701494. 107880.   2
   0   0  -6 709809. 107882.   3
   0   0   6 623788. 107881.   3
   0   0  -7 9.19330 38.7937   2
   0   0   7-36.1470 37.9828   2
   0   0   7 48.7250 44.1697   3
   0   0  -7 67.1296 46.7968   3
   0   0  -8 4406.63 604.143   2
   0   0   8 3771.92 601.788   2
   0   0   8 3559.92 603.851   3
   0   0  -8 3577.16 604.381   3
   0   0  -9 24.1866 42.6937   2
   0   0   9 11.4974 37.4467   2
   0   0   9-55.0831 46.9010   3
   0   0  -9-64.9917 57.8238   3
   0   0 -10 2594.59 416.479   2
   0   0  10 2352.48 414.032   2
   0   0 -10 3128.47 421.558   3
   0   0  10 2481.73 416.509   3
   0   0 -10 2590.63 413.316   1
   0   0 -11-25.0946 41.0863   1
   0   0 -11 62.0575 58.8276   3
   0   0  11 33.3769 39.4062   3
   0   0 -11 22.4639 46.0022   2
   0   0  11-41.8113 42.4859   2
   0   0  11-6.64402 37.2616   4
   0   0 -12 10898.8 1656.76   3
   0   0  12 9679.84 1653.75   3
   0   0 -12 10371.0 1653.61   2
   0   0  12 10247.8 1651.81   2
   0   0  12 10611.9 1651.20   4
   0   0 -12 11762.2 1652.31   1
   0   0 -13-29.9066 44.0084   1
   0   0 -13 31.5673 61.0162   3
   0   0 -13-17.8930 54.1686   2
   0   0  13 24.4979 40.6485   2
   0   0  13 7.74460 43.2268   4
   0   0  14 1253.61 221.511   3
   0   0 -14 1438.21 224.722   2
   0   0 -14 1332.86 218.163   1
   0   0  14 1101.52 218.332   2
   0   0  14 1258.20 216.482   4
   0   0  15-44.8944 43.7422   3
   0   0  15-28.1340 43.6036   2
   0   0  15-44.1141 50.7713   4
   0   0 -15-51.6409 53.6527   1
   0   0  16 52243.7 8099.31   2
   0   0  16 50133.8 8097.39   4
   0   0 -16 55696.9 8107.73   3
   0   0  16 49451.3 8102.01   3
   0   0 -16 56334.1 8100.12   1
   0   0 -17-19.3224 47.9722   1
   0   0 -17 69.2404 84.4637   3
   0   0  17 63.4978 60.7883   3
   0   0  17-19.7661 56.9715   4
   0   0  17-41.9728 52.6935   2
   0   0 -17 84.3715 68.2522   2
   0   0  18 24279.2 4292.42   3
   0   0 -18 28649.4 4301.74   3
   0   0 -18 29784.6 4297.47   2
   0   0  18 26374.5 4289.85   4
   0   0  18 27324.0 4290.90   2
   0   0 -18 30438.2 4292.33   1
   0   0 -19-15.4977 82.0350   3
   0   0 -19-32.2355 60.2600   1
   0   0  19 10.8852 50.7415   4
   0   0 -19 68.5044 72.5238   2
   0   0  19-11.5772 43.7734   2
   0   0 -20 2790.14 437.622   3
   0   0  20 2369.11 418.228   4
   0   0 -20 2684.78 429.861   2
   0   0 -21 34.2566 88.9125   3
   0   0  21-11.8245 62.1154   4
   0   0 -21 77.4763 80.4587   2
   0   0 -22 27266.3 3774.52   2
   0   0 -22 27158.9 3778.17   3
   0   0  22 20480.0 3759.24   4
   0   0 -23 25.9455 66.6596   1
   0   0 -23 34.5828 99.6650   2
   0   0 -23 18.7614 97.3489   3
   0   0 -24 35961.5 5655.40   1
   0   0 -24 26906.6 5660.43   1
   0   0 -24 43486.6 5672.30   2
   0   0 -24 41792.0 5672.58   3
   0   0 -25 84.8876 81.4780   1
   0   0 -25-18.7199 67.8894   1
   0   0 -25-38.3451 104.548   2
   0   0 -25-82.1289 120.267   3
   0   0 -26 220.830 93.1455   1
   0   0 -26 175.692 87.4834   1
   0   0 -26 139.537 118.607   2
   0   0 -26 341.269 149.827   3
   0   0 -27 45.9268 69.5000   1
   0   0 -27 40.6195 81.3024   1
   0   0 -27-176.956 125.193   3
   0   0 -27-21.1177 112.943   2
   0   0 -28 18087.0 2767.27   3
   0   0 -28 17856.8 2752.02   1
   0   0 -28 17180.4 2763.79   2
   0   0 -29 47.7009 126.267   3
   0   0 -29 16.6402 78.6112   1
   0   0 -29-23.2283 109.715   2
   0   0 -30 4912.54 714.694   3
   0   0 -30 3876.70 685.755   1
   0   0 -30 4321.09 706.479   2
   0   0 -31 281.374 130.500   3
   0   0 -31 17.9771 79.3220   1
   0   0 -31 49.5656 100.137   2
   0   0 -32 1833.26 321.276   3
   0   0 -32 1537.03 288.328   1
   0   0 -32 1496.24 318.447   2
   0   0 -33 54.6492 141.695   3
   0   0 -33 78.4896 93.9050   1
   0   0 -33-108.096 140.138   2
   0   0 -34 242.809 104.985   1
   0   0 -34 542.398 155.769   2
   0   0 -35 29.1163 139.453   3
   0   0 -35-42.3337 107.635   1
   0   0 -35-146.635 140.459   2
   0   0 -36 7430.48 1011.54   3
   0   0 -36 5387.73 973.720   1
   0   0 -37-61.7367 128.248   3
   0   0 -37-68.1135 94.5765   1
   0   0 -38 284.171 153.226   3
   0   0 -38 70.9213 104.410   1
   0   0 -38 199.320 148.764   2
   0   0 -39 98.1467 150.933   3
   0   0 -39 123.838 108.219   1
   0   0 -39-33.9962 152.534   2
   0   0 -40-33.4032 142.889   3
   0   0 -40-25.9639 94.1607   1
   0   0 -40 71.2397 157.060   2
   0   0 -41-69.0648 165.234   3
   0   0 -41 53.3129 115.910   1
   0   0 -41-145.572 162.892   2
   0   0 -42 879.821 251.746   3
   0   0 -42 1267.72 246.252   1
   0   0 -42 1099.63 273.547   2
   0   0 -43 36.3843 148.167   3
   0   0 -43 60.2841 106.912   1
   0   0 -43-116.018 170.521   2
   0   0 -44 4331.62 734.526   3
   0   0 -44 4286.65 719.198   1
   0   0 -44 4079.02 738.420   2
   0   0 -45-76.6440 169.067   3
   0   0 -45-91.9360 124.920   1
   0   0 -45 82.2902 161.768   2
   0   0 -46 38.9239 141.247   3
   0   0 -46-30.4529 108.125   1
   0   0 -46 128.941 159.301   2
   0   0 -47 39.5167 164.987   3
   0   0 -47 152.965 105.527   1
   0   0 -47 218.592 185.238   2
   0   1  -3-4.21828 32.6925   3
   0  -1  -4-4.17379 31.0899   3
   0   1  -4-14.2282 40.4208   3
   0   1  -4 10.7819 32.2762   2
   0  -1   4-14.8830 41.7783   1
   0  -1   5 83.2878 49.6985   1
   0   1   5-16.7904 33.1283   3
   0  -1  -5 90.7897 42.0595   3
   0  -1  -5 37.2275 38.4058   2
   0   1   5 40.5317 37.2549   2
   0   1  -5 37.5478 41.2018   3
   0   1  -5-3.13500 26.7637   4
   0   1  -5 16.2224 35.6416   2
   0  -1   6 28.6737 33.9361   2
   0   1  -6 13.5568 41.6009   2
   0   1  -6-18.9071 44.4796   1
   0  -1   6-24.7411 50.3997   1
   0   1   6-28.6718 40.5920   3
   0  -1  -6 5.37359 45.4575   3
   0   1   6-14.5326 40.8206   2
   0  -1  -6 5.81217 52.3969   2
   0   1  -6 137.797 57.5063   3
   0   1  -6-3.66592 35.2089   4
   0  -1  -6 25.5546 34.4043   1
   0   1   7 31.0564 42.0859   2
   0  -1   7 42.2752 35.8637   2
   0   1  -7-30.4074 44.1437   2
   0   1  -7 69.4386 55.2958   1
   0   1   7 75.1437 42.2778   3
   0  -1  -7-30.3096 49.8320   3
   0  -1  -7 52.2001 58.3851   2
   0   1  -7-52.9429 52.9583   3
   0  -1   7 47.8934 49.6047   3
   0   1  -7 98.9697 37.1481   4
   0  -1   7 12.3770 32.6521   4
   0  -1  -7 48.7345 35.3666   1
   0   1  -8-5.65109 42.9464   2
   0   1   8 11.1758 33.0025   2
   0  -1   8 23.1461 43.3175   2
   0   1  -8-22.9203 52.3165   1
   0  -1  -8-34.0906 53.0825   3
   0   1   8-18.0391 46.5931   3
   0  -1  -8 7.03323 54.7572   2
   0   1  -8-43.5038 53.1586   3
   0  -1   8 22.6805 48.8458   3
   0  -1   8 18.4887 35.4732   4
   0   1  -8-24.8625 38.1617   4
   0  -1  -8-4.46080 35.5393   1
   0   1   8 27.5786 31.8098   1
   0  -1   9 38.0793 44.7835   2
   0   1   9 66.3619 44.0144   2
   0   1  -9 6.26625 48.3413   2
   0   1  -9-83.3947 56.7715   1
   0   1   9 20.1016 40.8718   3
   0  -1  -9-15.1799 51.6720   3
   0  -1  -9 61.2519 60.1836   2
   0  -1   9 74.2404 51.8317   3
   0   1  -9-7.89332 53.4034   3
   0   1  -9-5.66351 40.8756   4
   0  -1   9-5.17036 36.7007   4
   0   1   9-13.6042 28.5149   1
   0  -1  -9 4.90129 38.0013   1
   0   1  10-13.0866 40.5606   2
   0   1 -10-13.7978 46.4208   2
   0  -1  10 7.00021 42.7341   2
   0   1 -10 36.3944 55.9390   1
   0  -1 -10 16.6939 55.0696   3
   0   1  10-29.4783 43.2228   3
   0  -1 -10 16.9425 58.4018   2
   0  -1  10 63.4024 57.3467   3
   0   1 -10 129.753 56.3126   3
   0   1 -10-6.31071 45.3255   4
   0  -1  10 11.4406 33.2985   4
   0  -1 -10 37.7533 40.4337   1
   0   1  10-15.2027 37.6105   1
   0   1  11 7.01312 40.4300   2
   0  -1  11-7.55187 40.4220   2
   0   1 -11 52.9760 51.8551   2
   0   1 -11 107.545 60.0900   1
   0  -1 -11-36.7547 52.0294   3
   0   1  11 8.03212 37.4864   3
   0  -1 -11 27.1299 52.5593   2
   0  -1  11 38.7221 46.9088   3
   0   1 -11-9.44057 57.5847   3
   0  -1  11 6.25348 35.7489   4
   0  -1 -11-11.7454 39.7627   1
   0  -1  12-8.18335 45.9348   2
   0   1 -12 16.4684 52.8712   2
   0   1  12-7.44153 36.9523   2
   0   1 -12 84.1902 53.4200   1
   0   1 -12-30.6572 67.3962   3
   0  -1 -12 49.7314 62.9584   3
   0   1  12 34.8223 47.0536   3
   0  -1 -12 9.84668 56.2503   2
   0  -1  12-10.4528 49.4014   3
   0  -1  12-20.3803 38.1486   4
   0  -1 -12 38.6386 37.4564   1
   0  -1  13 8.80702 52.6428   2
   0   1  13 7.99032 32.3049   2
   0   1 -13 26.5260 53.6895   2
   0   1 -13 45.0668 46.8933   1
   0   1  13 9.37493 49.3329   3
   0   1 -13 21.8941 64.2881   3
   0  -1 -13-64.7171 66.9232   3
   0  -1 -13-10.6509 63.0744   2
   0  -1  13 100.922 64.7441   3
   0  -1  13 51.4472 42.5780   4
   0  -1 -13 97.2940 41.6371   1
   0   1  14 25.5987 38.7160   2
   0  -1  14-28.2663 53.2330   2
   0   1 -14 66.0174 62.5072   2
   0   1 -14 60.0173 52.5414   1
   0   1  14 99.6982 57.7782   3
   0  -1 -14 22.9146 65.1558   2
   0  -1  14 95.6448 62.3157   3
   0  -1 -14 7.51818 49.0017   1
   0  -1  14 70.9334 43.8669   4
   0   1  15 72.8693 42.9097   2
   0  -1  15 19.7513 49.3608   2
   0   1  15-10.6664 53.2531   3
   0  -1  15 50.7625 68.1403   3
   0  -1 -15 56.6343 55.0714   1
   0   1 -15 38.2113 56.5028   1
   0  -1  15 16.8170 45.3859   4
   0  -1  16-52.2933 59.7951   2
   0   1  16 9.73498 45.4915   2
   0   1 -16-53.8549 66.8386   1
   0   1 -16 119.304 75.0813   3
   0  -1 -16 79.8680 76.7262   3
   0   1  16 11.3484 51.5883   3
   0  -1  16 80.4354 64.1942   3
   0  -1  16-17.8608 47.3794   4
   0  -1 -16 34.6558 51.2692   1
   0  -1  17 11.2049 61.6863   2
   0   1 -17-22.6069 62.8129   2
   0   1  17-31.1082 51.4200   2
   0   1 -17-42.5552 59.7248   1
   0  -1 -17 28.3064 77.1781   3
   0   1  17-36.1962 49.1345   3
   0   1 -17-27.9745 78.4426   3
   0  -1 -17 97.1966 77.1593   2
   0  -1  17 70.5000 64.8576   3
   0  -1  17 47.2058 53.9022   4
   0  -1 -17-9.24367 51.3672   1
   0   1  18-76.1638 63.2793   2
   0   1 -18-35.9538 67.8939   2
   0  -1  18 11.7781 59.1652   2
   0   1 -18 30.0366 64.3224   1
   0   1 -18-14.8664 87.8596   3
   0  -1 -18 74.9686 87.1484   3
   0   1  18 63.9625 61.2643   3
   0  -1 -18 88.1685 85.4131   2
   0  -1  18 88.7230 66.2302   3
   0  -1  18 9.95236 53.8403   4
   0  -1 -18 39.2877 52.6155   1
   0  -1 -19 142.490 94.3018   3
   0   1 -19 93.8996 91.7018   3
   0  -1 -19-31.2126 50.4374   1
   0  -1 -19 31.0114 81.2726   2
   0   1 -19 31.4690 64.1219   1
   0   1  19-22.9822 53.6223   2
   0   1 -19 12.6512 70.3443   2
   0  -1  19 12.3349 58.3030   2
   0  -1  19-10.4262 58.5230   4
   0   1 -20 164.634 101.937   3
   0  -1 -20 33.6250 85.3245   3
   0  -1 -20-88.6720 61.0748   1
   0  -1 -20-65.2551 96.3853   2
   0   1 -20-16.4344 63.4219   1
   0  -1  20-21.8364 50.9615   4
   0   1 -20-13.5629 82.0905   2
   0   1 -21 28.7468 80.1015   2
   0  -1 -21 123.145 97.0384   2
   0   1 -21-17.1280 67.5747   1
   0  -1  21 11.4043 49.1605   4
   0  -1 -21 17.6544 96.4607   3
   0   1 -21 103.509 110.861   3
   0   1 -22 162.622 107.692   3
   0  -1 -22 92.4538 91.8116   3
   0   1 -22-26.9877 59.6859   1
   0  -1 -22-18.4190 104.337   2
   0   1 -22 107.814 66.7349   1
   0   1 -22 15.0682 80.7093   2
   0   1  22 12.7291 58.7410   4
   0  -1  22-11.8787 62.4122   4
   0  -1 -23-38.6440 104.347   3
   0   1 -23-37.7397 110.532   3
   0   1 -23 28.1938 65.7170   1
   0  -1 -23 76.9732 98.6971   2
   0   1 -23 18.6567 71.9413   1
   0   1 -23-47.6051 93.7227   2
   0  -1  23-37.1321 57.7021   4
   0   1 -24-44.4000 75.4102   1
   0  -1 -24 40.9593 75.4966   1
   0  -1 -24 120.407 107.539   2
   0   1 -24 39.1107 81.3050   1
   0   1 -24 50.2726 87.1634   2
   0  -1 -24 181.341 114.240   3
   0   1 -24 19.6112 109.207   3
   0  -1 -25 14.4745 75.8362   1
   0   1 -25-45.6193 79.6709   1
   0  -1 -25 21.4473 114.683   2
   0   1 -25-40.4504 61.1811   1
   0   1 -25 69.8344 89.5439   2
   0  -1 -25-84.7925 115.596   3
   0   1 -25 101.998 113.360   3
   0   1 -26 124.760 89.3518   1
   0  -1 -26 75.4236 85.6931   1
   0  -1 -26-22.2834 121.744   2
   0   1 -26 84.5126 84.8766   1
   0   1 -26 36.7572 104.273   2
   0   1 -26-21.2760 115.143   3
   0  -1 -26 22.0221 124.846   3
   0  -1 -27-31.4020 76.6271   1
   0   1 -27-16.0482 83.7483   1
   0   1 -27 251.758 110.978   2
   0  -1 -27 45.6797 126.103   3
   0   1 -27 110.312 122.973   3
   0  -1 -27 115.596 122.754   2
   0   1 -28-83.0019 93.9649   1
   0  -1 -28-16.5453 78.1654   1
   0   1 -28 80.3026 94.8317   2
   0   1 -28-68.5030 123.332   3
   0  -1 -28 191.115 129.029   3
   0  -1 -28 73.7295 128.777   2
   0   1 -29-17.1080 73.2009   1
   0  -1 -29 34.3342 80.0411   1
   0   1 -29 106.141 108.886   2
   0   1 -29-70.7773 118.351   3
   0  -1 -29-24.6992 121.054   3
   0  -1 -29 25.4197 124.585   2
   0   1 -30-176.901 73.5962   1
   0  -1 -30 36.0650 89.6853   1
   0   1 -30 44.6935 109.733   2
   0   1 -30-73.0434 132.949   3
   0  -1 -30-25.5005 126.639   3
   0  -1 -30 26.2517 117.646   2
   0  -1 -31 190.488 91.5702   1
   0   1 -31 54.7293 78.5833   1
   0   1 -31 23.0695 102.140   2
   0  -1 -31-83.1628 145.525   2
   0  -1 -31 53.3125 135.535   3
   0   1 -31 25.1190 123.447   3
   0  -1 -32 19.6951 92.5579   1
   0   1 -32 37.6727 86.2680   1
   0  -1 -32 57.1286 114.900   2
   0   1 -32 145.609 126.359   2
   0  -1 -32 164.697 133.429   3
   0   1 -32 78.2126 134.227   3
   0  -1 -33-41.6029 80.2153   1
   0   1 -33 19.4046 90.4614   1
   0   1 -33 49.9789 110.193   2
   0  -1 -33 90.3836 142.281   2
   0  -1 -33-56.4647 122.647   3
   0  -1 -34 185.799 153.685   2
   0   1 -34 26.2334 112.398   2
   0   1 -34 60.0668 84.5396   1
   0  -1 -34-64.3948 93.4605   1
   0  -1 -35-22.8308 105.082   1
   0   1 -35 82.4343 78.0095   1
   0   1 -35 27.6458 120.151   2
   0  -1 -35-30.1628 140.653   3
   0   1 -35 28.4460 123.625   3
   0   1 -36 85.4585 97.0639   1
   0  -1 -36-47.0185 95.8658   1
   0   1 -36-58.7400 136.999   3
   0  -1 -36 154.607 142.319   3
   0  -1 -37 25.2649 93.5967   1
   0   1 -37 66.4517 109.839   1
   0  -1 -37-68.2677 150.508   2
   0  -1 -37-32.1377 149.810   3
   0   1 -37-60.1400 140.172   3
   0   1 -38-45.8871 93.4398   1
   0  -1 -38 77.9288 107.597   1
   0   1 -38-61.3012 137.127   2
   0  -1 -38-244.651 171.285   2
   0   1 -38 217.196 144.642   3
   0  -1 -38 65.7514 142.818   3
   0   1 -39 23.8844 100.592   1
   0  -1 -39 129.613 107.397   1
   0   1 -39 32.2291 152.221   2
   0  -1 -39-109.906 170.793   2
   0  -1 -39-67.2136 152.500   3
   0   1 -39 31.6973 129.103   3
   0  -1 -40 51.7479 110.890   1
   0   1 -40 24.4809 103.298   1
   0   1 -40-32.9613 129.694   2
   0  -1 -40-149.834 165.307   2
   0   1 -40-98.1482 142.282   3
   0  -1 -40-174.577 167.125   3
   0  -1 -41-26.5392 102.431   1
   0   1 -41-76.4070 94.4599   1
   0   1 -41-34.5691 147.944   2
   0  -1 -41-117.872 154.451   2
   0   1 -41 33.3633 169.302   3
   0  -1 -41 71.2435 152.445   3
   0   1 -42-26.4480 98.2221   1
   0  -1 -42 26.7562 103.399   1
   0  -1 -42 40.0922 168.942   2
   0   1 -42-141.165 160.271   2
   0   1 -42-137.377 166.438   3
   0  -1 -42-37.0133 170.392   3
   0   1 -43 27.4237 110.102   1
   0  -1 -43 55.1458 98.2107   1
   0  -1 -43 41.8754 179.355   2
   0   1 -43-73.7188 147.764   2
   0  -1 -43-37.7012 156.411   3
   0   1 -43 349.674 173.626   3
   0  -1 -44-56.4502 95.5129   1
   0   1 -44 85.8329 108.231   1
   0   1 -44 153.995 169.789   2
   0  -1 -44-170.713 223.621   2
   0  -1 -44 234.297 164.446   3
   0   1 -44-72.1486 154.352   3
   0   1 -45-119.497 103.530   1
   0  -1 -45-29.0600 95.7933   1
   0   1 -45 39.2189 151.226   2
   0  -1 -45 311.160 207.213   2
   0  -1 -45-39.6997 158.858   3
   0   1 -45 73.3479 141.414   3
   0   1 -46-61.1351 100.884   1
   0  -1 -46 29.8439 90.4134   1
   0  -1 -46-45.2200 153.009   2
   0   1 -46-162.993 168.849   2
   0  -1 -46-40.3275 172.583   3
   0   1 -46 37.7599 142.859   3
   0  -1 -47 30.5134 105.740   1
   0  -1 -47-208.676 211.712   3
   0   1 -47 76.6434 163.929   3
   0  -1 -47-183.947 173.875   2
   0   1 -47 165.776 168.770   2
   0  -2   1 44850.3 6282.81   1
   0  -2  -1 37321.0 6280.59   2
   0  -2  -2 963.062 224.127   2
   0   2  -2 1600.58 231.089   3
   0   2  -2 1066.19 222.724   2
   0  -2   3 94758.4 14946.8   1
   0   2  -3 99634.6 14948.0   3
   0  -2  -3 103961. 14947.8   2
   0   2  -3 98436.0 14943.2   4
   0   2  -3 91341.2 14943.9   2
   0   2   4 160.127 61.4315   3
   0  -2   4 164.404 63.5724   3
   0   2  -4 169.008 72.7851   3
   0   2  -4 159.623 61.2693   2
   0   2  -4 96.4481 67.5229   1
   0  -2   4 147.176 73.6458   1
   0   2  -4 267.145 58.4338   4
   0  -2  -4 180.345 69.2005   3
   0   2   4 171.452 65.6737   2
   0  -2  -4 77.4625 54.1770   1
   0   2   5 329864. 52575.8   3
   0  -2   5 338608. 52580.0   3
   0   2  -5 366262. 52579.9   3
   0   2  -5 351489. 52580.8   1
   0  -2   5 348735. 52581.2   1
   0   2  -5 310243. 52573.1   4
   0   2   5 419278. 52581.8   2
   0  -2  -5 345198. 52579.0   3
   0  -2  -5 336712. 52574.3   1
   0   2  -5 335088. 52576.5   2
   0  -2   5 330625. 52576.5   2
   0   2  -6 684900. 111787.   3
   0  -2   6 764302. 111790.   1
   0   2  -6 620490. 111788.   1
   0   2  -6 742395. 111785.   2
   0  -2   6 675472. 111784.   2
   0   2   6 748100. 111787.   2
   0  -2  -6 707100. 111788.   2
   0  -2  -6 781406. 111787.   3
   0   2   6 690514. 111784.   3
   0  -2  -6 851287. 111784.   1
   0  -2   6 755793. 111783.   4
   0   2  -6 706148. 111782.   4
   0   2  -7 45439.9 6310.13   3
   0   2  -7 36553.7 6308.32   1
   0  -2   7 43351.0 6311.36   1
   0  -2   7 42072.3 6305.35   2
   0   2  -7 38843.6 6303.23   2
   0   2   7 36638.3 6304.45   2
   0  -2  -7 40329.6 6309.07   2
   0   2   7 40725.7 6304.12   3
   0  -2  -7 46530.6 6309.05   3
   0  -2  -7 41072.5 6302.13   1
   0   2  -7 40914.1 6300.73   4
   0  -2   7 41870.8 6302.42   4
   0  -2   8 1596.69 278.104   2
   0   2  -8 1837.46 279.417   2
   0   2  -8 1358.88 281.243   1
   0  -2   8 1533.67 286.147   1
   0  -2  -8 1373.17 280.962   3
   0   2   8 1981.91 280.002   3
   0  -2  -8 1628.06 288.869   2
   0   2   8 1346.04 277.481   2
   0   2  -8 1983.85 287.544   3
   0  -2  -8 1968.56 277.197   1
   0   2   8 1792.60 272.589   1
   0  -2   8 1477.10 274.608   4
   0   2  -8 1820.14 275.460   4
   0   2  -9 50721.7 6977.48   2
   0  -2   9 40930.0 6974.60   2
   0  -2   9 48634.8 6983.75   1
   0   2  -9 42379.2 6980.71   1
   0   2   9 42729.7 6974.20   3
   0  -2  -9 52690.3 6982.58   3
   0   2   9 36198.7 6973.49   2
   0  -2  -9 49402.6 6984.58   2
   0  -2   9 37200.6 6977.81   3
   0   2  -9 40754.5 6978.48   3
   0   2   9 48518.6 6971.40   1
   0  -2  -9 47752.9 6972.91   1
   0  -2   9 45953.1 6973.03   4
   0   2  -9 51628.3 6973.77   4
   0  -2  10 78114.8 12785.0   2
   0   2 -10 85329.4 12785.2   2
   0   2 -10 81127.7 12791.0   1
   0  -2  10 89079.3 12791.9   1
   0   2  10 89667.4 12785.9   3
   0  -2 -10 97609.4 12792.2   3
   0   2  10 70241.9 12783.2   2
   0  -2 -10 86344.7 12792.3   2
   0   2 -10 86301.6 12790.3   3
   0  -2  10 80585.9 12789.6   3
   0   2  10 82178.6 12779.4   1
   0  -2 -10 82430.1 12781.4   1
   0   2 -10 85649.8 12781.8   4
   0  -2  10 79577.1 12781.5   4
   0   2 -11 4738.75 681.564   2
   0  -2  11 3720.90 679.023   2
   0   2 -11 4587.83 688.398   1
   0   2  11 4400.99 679.968   3
   0  -2 -11 5041.92 689.636   3
   0  -2 -11 5524.66 695.536   2
   0   2  11 3860.44 678.537   2
   0  -2  11 4873.82 688.785   3
   0   2 -11 4366.65 686.934   3
   0   2  11 4089.88 673.021   1
   0  -2 -11 4097.35 675.674   1
   0   2 -11 4220.88 676.946   4
   0  -2  11 4025.36 675.351   4
   0  -2  12 34682.3 5539.21   2
   0   2 -12 38931.6 5539.87   2
   0   2 -12 35463.7 5545.73   1
   0   2  12 35643.3 5538.50   3
   0  -2 -12 35611.4 5544.41   3
   0  -2 -12 32939.7 5544.42   2
   0   2  12 32369.0 5536.55   2
   0  -2  12 36360.0 5545.01   3
   0   2 -12 36962.1 5546.01   3
   0  -2 -12 37418.7 5536.10   1
   0   2  12 33788.8 5531.95   1
   0   2 -12 41218.9 5537.53   4
   0  -2  12 36703.6 5535.77   4
   0   2  13 98.2718 56.3313   2
   0   2 -13 140.356 63.7668   2
   0  -2  13 40.6016 48.3829   2
   0   2 -13 40.3793 60.6899   1
   0  -2 -13 97.8063 72.7275   3
   0   2  13 38.0203 46.0891   3
   0  -2 -13 119.392 85.4743   2
   0  -2  13 103.420 55.0270   3
   0  -2 -13 69.2085 51.9336   1
   0   2  13 56.3902 37.3590   1
   0   2 -13 65.7616 52.4391   4
   0  -2  13 143.829 50.7021   4
   0   2 -14 45143.2 7021.17   2
   0  -2  14 43589.7 7021.38   2
   0   2 -14 45342.8 7028.41   1
   0   2  14 43270.8 7020.23   3
   0   2  14 44282.7 7019.76   2
   0  -2  14 44601.1 7027.09   3
   0   2  14 42545.2 7014.56   1
   0  -2 -14 50642.8 7020.05   1
   0  -2  14 44839.1 7017.51   4
   0   2 -14 52813.5 7021.10   4
   0  -2  15 39525.4 6990.44   2
   0   2 -15 42529.7 6998.17   1
   0   2 -15 54158.1 7001.65   3
   0   2  15 43633.7 6990.74   3
   0   2  15 34782.0 6985.99   2
   0  -2  15 45809.1 6999.33   3
   0  -2 -15 51775.4 6991.51   1
   0   2  15 45123.1 6985.54   1
   0   2 -15 54036.6 6992.82   4
   0  -2  15 47500.8 6988.65   4
   0  -2  16 183976. 28706.0   2
   0   2 -16 163351. 28710.1   1
   0   2  16 174947. 28704.8   3
   0   2 -16 208100. 28713.9   3
   0  -2 -16 206287. 28714.1   3
   0  -2 -16 208005. 28717.1   2
   0   2  16 159154. 28699.9   2
   0  -2  16 147457. 28706.4   3
   0  -2 -16 228375. 28706.8   1
   0   2  16 187315. 28699.1   1
   0  -2  16 189614. 28701.8   4
   0   2 -16 205608. 28705.4   4
   0  -2  17 9345.21 1621.03   2
   0   2  17 10941.5 1620.26   2
   0   2 -17 10979.7 1624.47   2
   0   2 -17 10479.1 1631.17   1
   0   2 -17 10171.1 1628.11   3
   0   2  17 10774.1 1623.60   3
   0  -2 -17 10041.4 1630.40   3
   0  -2 -17 8822.17 1627.35   2
   0  -2  17 9328.66 1626.89   3
   0  -2 -17 12341.3 1624.00   1
   0  -2  17 10093.5 1617.04   4
   0  -2 -18 27036.1 3414.83   3
   0   2  18 19909.8 3396.69   3
   0   2 -18 20724.8 3404.01   3
   0   2 -18 20051.5 3405.46   1
   0  -2 -18 21134.6 3411.29   2
   0  -2 -18 26634.8 3403.61   1
   0  -2  18 19532.9 3398.19   2
   0   2 -18 22082.5 3400.26   2
   0   2  18 21916.3 3395.90   2
   0  -2  18 21494.3 3395.10   4
   0   2 -19 20262.3 2696.47   3
   0  -2 -19 18409.6 2694.75   3
   0   2 -19 14111.6 2687.11   1
   0  -2 -19 15713.7 2693.16   2
   0  -2 -19 18518.8 2684.07   1
   0  -2  19 16919.7 2684.67   2
   0   2 -19 17395.1 2684.14   2
   0  -2  19 16608.4 2678.03   4
   0  -2 -20 9465.62 1334.17   3
   0   2 -20 8871.76 1330.06   3
   0   2 -20 7077.01 1324.98   1
   0  -2 -20 8297.16 1333.36   2
   0  -2 -20 9132.31 1322.55   1
   0   2 -20 8904.00 1322.26   2
   0  -2  20 7239.60 1312.83   4
   0  -2 -21 75636.6 10935.3   3
   0   2 -21 71382.9 10930.9   3
   0   2 -21 60346.9 10927.9   1
   0  -2 -21 74089.3 10938.0   2
   0  -2 -21 81433.5 10926.3   1
   0   2 -21 70573.3 10923.5   2
   0  -2  21 65634.1 10917.2   4
   0   2 -22 5208.32 930.012   1
   0  -2 -22 7027.42 948.466   2
   0   2 -22 6667.54 928.128   2
   0  -2  22 4691.88 913.130   4
   0  -2 -22 5651.93 934.348   3
   0   2 -22 6119.11 935.239   3
   0   2 -23 48721.5 8527.59   1
   0  -2 -23 59245.2 8537.66   2
   0   2 -23 59911.8 8524.09   2
   0  -2  23 47676.3 8512.29   4
   0  -2 -23 67370.0 8539.82   3
   0   2 -23 56616.2 8530.05   3
   0   2 -24 8990.01 1700.02   1
   0  -2 -24 11536.2 1698.49   1
   0  -2 -24 11255.7 1713.74   2
   0   2 -24 11753.4 1701.43   2
   0  -2 -24 11144.2 1710.64   3
   0   2 -24 9786.17 1702.75   3
   0   2 -25 6439.59 1340.91   1
   0   2 -25 7374.52 1336.50   2
   0   2 -25 9570.08 1353.82   3
   0  -2 -25 8124.64 1352.81   3
   0  -2 -25 8799.51 1360.65   2
   0  -2 -25 10140.6 1345.16   1
   0   2 -26 1535.18 306.284   2
   0  -2 -26 1836.29 327.244   3
   0   2 -26 1891.24 316.549   3
   0  -2 -26 1517.97 321.554   2
   0  -2 -26 1685.74 300.778   1
   0   2 -27 13947.4 2538.53   2
   0  -2 -27 18318.2 2560.25   3
   0   2 -27 18475.4 2558.09   3
   0  -2 -27 14338.1 2553.10   2
   0  -2 -27 19066.1 2545.43   1
   0   2 -27 14763.3 2537.62   1
   0  -2 -28 6412.45 940.745   3
   0   2 -28 6764.63 939.805   3
   0   2 -28 6535.43 926.682   2
   0  -2 -28 7765.64 956.520   2
   0   2 -28 6336.89 921.878   1
   0  -2 -29 2914.40 657.080   3
   0   2 -29 3968.64 659.730   3
   0   2 -29 4090.55 653.266   2
   0  -2 -29 4182.07 676.732   2
   0   2 -29 4104.04 646.210   1
   0  -2 -29 4088.81 646.580   1
   0   2 -30 3470.87 492.248   3
   0  -2 -30 2763.69 488.156   3
   0  -2 -30 2566.57 491.785   2
   0   2 -30 2774.78 471.871   2
   0   2 -30 2423.09 459.872   1
   0  -2 -30 2735.50 463.937   1
   0   2 -31 610.456 183.384   2
   0   2 -31 784.063 207.214   3
   0  -2 -31 754.172 205.209   3
   0  -2 -31 871.884 230.070   2
   0   2 -31 1136.32 185.104   1
   0  -2 -31 737.204 178.128   1
   0   2 -32 157.373 115.444   2
   0   2 -32-26.0226 126.129   3
   0  -2 -32-28.7596 128.787   3
   0  -2 -32 92.8575 138.589   2
   0   2 -32 19.6819 81.7170   1
   0  -2 -32 20.0656 74.5515   1
   0   2 -33 258.430 121.463   2
   0  -2 -33 236.574 162.056   3
   0  -2 -33 425.059 172.216   2
   0   2 -33 385.048 115.446   1
   0  -2 -33 387.258 116.992   1
   0   2 -34 1160.27 232.055   2
   0  -2 -34 1041.54 261.571   2
   0   2 -34 1268.90 214.246   1
   0  -2 -34 589.139 193.124   1
   0   2 -35 1085.19 254.499   2
   0  -2 -35 1080.33 285.898   3
   0   2 -35 1379.57 283.452   3
   0  -2 -35 1003.15 237.318   1
   0   2 -35 1660.05 252.907   1
   0  -2 -36-32.5713 147.823   3
   0   2 -36-86.6024 129.192   3
   0   2 -36-21.8206 80.9115   1
   0  -2 -36 44.9476 110.193   1
   0  -2 -37 1743.75 337.728   2
   0  -2 -37 1832.67 340.432   3
   0   2 -37 1519.12 315.185   3
   0   2 -37 1143.15 280.217   1
   0  -2 -37 1526.72 289.612   1
   0   2 -38 995.393 220.863   2
   0  -2 -38 987.380 239.663   2
   0  -2 -38 763.748 234.979   3
   0   2 -38 730.933 209.109   3
   0  -2 -38 741.689 181.343   1
   0   2 -38 666.187 178.199   1
   0  -2 -39 1469.64 371.148   2
   0   2 -39 1633.67 339.800   2
   0  -2 -39 1454.94 355.592   3
   0   2 -39 2381.12 372.274   3
   0  -2 -39 1507.16 323.450   1
   0   2 -39 2052.21 332.495   1
   0   2 -40 62.3185 137.645   2
   0  -2 -40 121.753 162.608   2
   0  -2 -40 108.683 157.594   3
   0   2 -40-63.9621 141.262   3
   0   2 -40 73.1112 110.887   1
   0  -2 -40 50.7357 105.401   1
   0  -2 -41 2403.25 477.421   2
   0   2 -41 2738.57 451.738   2
   0  -2 -41 2748.98 469.018   3
   0   2 -41 3088.21 466.618   3
   0  -2 -41 2214.78 422.315   1
   0   2 -41 1746.06 413.362   1
   0   2 -42 869.017 210.873   2
   0  -2 -42 820.940 248.683   2
   0  -2 -42 422.175 208.049   3
   0   2 -42 937.235 232.739   3
   0   2 -42 900.955 185.109   1
   0  -2 -42 587.874 173.599   1
   0  -2 -43 1541.38 344.087   2
   0   2 -43 1646.08 323.201   2
   0  -2 -43 1742.50 360.384   3
   0   2 -43 2062.31 333.622   3
   0  -2 -43 754.348 269.046   1
   0   2 -43 1434.14 292.113   1
   0   2 -44 964.061 230.789   2
   0  -2 -44 1031.66 256.259   2
   0   2 -44 883.595 222.737   3
   0  -2 -44 725.184 223.816   3
   0  -2 -44 543.606 177.998   1
   0   2 -44 660.975 188.632   1
   0  -2 -45 1764.78 472.662   2
   0   2 -45 2127.97 456.639   2
   0  -2 -45 2867.70 487.551   3
   0   2 -45 3233.24 475.022   3
   0  -2 -45 2296.46 437.766   1
   0   2 -45 2142.87 437.254   1
   0   2 -46 76.0147 160.205   2
   0  -2 -46-47.2286 182.267   2
   0  -2 -46 296.501 200.176   3
   0   2 -46-73.7110 162.688   3
   0  -2 -46 60.9981 98.1472   1
   0  -2 -47 977.991 297.568   2
   0   2 -47 158.285 160.870   2
   0   2 -47 1308.84 260.231   3
   0  -2 -47 559.147 217.244   3
   0  -2 -47 890.269 198.386   1
   0  -3   0 69.3669 81.0845   2
   0   3   0-46.9101 71.3337   2
   0   3   0-200.519 93.0945   3
   0  -3   0 10.0453 78.2378   3
   0   3   0 37.7629 58.4762   1
   0  -3   0 20.0465 78.0664   1
   0   3   1-73.5323 89.9033   3
   0  -3   1 20.6066 81.0055   3
   0   3  -1 19.4859 86.2688   4
   0   3  -1-60.0226 72.2040   1
   0  -3  -1 66.3295 74.8483   1
   0  -3  -1-30.0827 78.1070   3
   0   3  -1 122.848 68.5841   2
   0  -3  -1 61.1656 92.2161   2
   0   3   1-9.02493 67.9470   1
   0  -3   2 41.8437 65.7676   3
   0  -3  -2-10.2504 68.0738   3
   0   3   2-75.6008 95.9801   3
   0  -3  -2 105.781 77.1896   2
   0  -3   2 9.05590 65.0248   4
   0   3  -2 36.4830 85.0776   4
   0  -3  -2-9.04305 78.6147   1
   0   3   2 8.51212 60.4460   1
   0  -3   2-31.4849 65.5022   1
   0   3  -2 123.107 82.5119   1
   0  -3   3 53.6785 69.4960   3
   0  -3   3-21.6749 91.7265   1
   0  -3  -3 35.1342 67.8729   1
   0   3   3 8.14503 67.8882   1
   0   3  -3 77.0705 78.0952   4
   0  -3   3-52.1903 71.2786   4
   0   3   3 175.059 86.5016   2
   0  -3  -3 97.5156 100.441   2
   0   3  -3-76.8729 78.0419   2
   0   3  -4 55.4427 87.5435   3
   0  -3   4-22.0340 70.6917   3
   0   3  -4 21.9989 84.8252   1
   0  -3   4-101.165 87.9256   1
   0   3   4-23.5050 61.8576   1
   0  -3  -4 68.4557 70.8842   1
   0   3   4 59.8137 73.0890   2
   0  -3  -4-33.4150 97.1364   2
   0   3  -4 16.4930 72.1874   4
   0  -3   4 33.9170 64.1207   4
   0  -3   4 19.2405 74.1894   2
   0   3  -4-67.0867 83.5798   2
   0   3  -5 18.9790 70.6875   2
   0  -3   5-9.83270 73.9941   2
   0  -3   5-69.7381 86.1275   1
   0   3  -5 22.8711 69.1933   1
   0   3  -5-78.0871 88.8847   3
   0  -3   5 34.2641 83.7477   3
   0   3   5 10.2244 73.7673   2
   0   3  -5 8.11791 63.8100   4
   0   3   5 8.94319 71.9024   3
   0  -3   5-8.31635 61.3106   4
   0  -3  -5-67.9953 77.4058   1
   0   3   5 7.56076 58.0413   1
   0   3   6 36.6194 67.8600   3
   0  -3   6-23.4002 74.5781   3
   0   3  -6-45.7397 89.0495   3
   0  -3   6 9.88218 62.9999   2
   0   3  -6 27.9823 65.0602   2
   0   3  -6 83.8276 76.8669   1
   0  -3   6-12.3377 88.0394   1
   0   3   6 31.0362 70.0016   2
   0   3   6 58.5298 52.5249   1
   0  -3  -6-25.4741 65.8282   1
   0  -3  -6 10.5802 72.9182   3
   0   3  -6 31.3076 59.2212   4
   0  -3   6-42.1322 64.3862   4
   0  -3   7-8.44465 52.2702   4
   0  -3  -7 11.3341 78.5525   3
   0   3   7-17.9078 62.0562   3
   0   3  -7-81.7353 83.2991   3
   0  -3   7 24.2112 74.3691   3
   0   3   7-6.95933 46.4783   1
   0  -3   7-19.9856 69.2567   2
   0   3  -7-37.5415 62.6806   2
   0  -3   7-12.5047 69.4869   1
   0   3  -7 74.9613 67.4691   1
   0  -3  -7 38.7703 98.2137   2
   0   3   7-10.3879 53.2773   2
   0   3  -7 105.451 63.9357   4
   0  -3  -7-17.0766 62.2656   1
   0  -3   8 34.3158 53.9253   4
   0   3  -8 22.5486 52.7467   4
   0   3   8-72.9768 73.1362   2
   0  -3  -8 13.4782 96.1732   2
   0   3   8 18.2321 52.9881   3
   0  -3  -8 23.6992 79.1630   3
   0   3  -8-11.8568 87.8720   3
   0  -3   8-50.8409 63.4378   2
   0  -3   8 76.8845 83.9412   1
   0   3  -8 13.1233 55.2896   1
   0   3  -8 9.28109 58.3329   2
   0   3   8-13.2853 44.1233   1
   0  -3  -8 77.9187 56.7328   1
   0   3  -9 14.7815 53.5469   4
   0  -3   9-59.6825 54.5549   4
   0   3   9 31.8497 63.4104   2
   0  -3  -9-12.1874 81.5465   3
   0   3   9 112.727 65.2963   3
   0   3  -9-12.1354 77.4853   3
   0  -3   9-65.9053 74.0885   1
   0  -3   9 10.4842 65.5666   2
   0   3  -9 13.8423 71.9342   1
   0   3  -9-18.7274 65.8534   2
   0   3   9 64.3584 42.7194   1
   0  -3  -9 68.4626 55.1374   1
   0   3 -10-29.2232 57.0864   2
   0   3 -10-75.2649 86.4387   3
   0  -3  10-40.6481 73.1930   1
   0  -3  10 87.3397 58.4047   2
   0   3 -10-14.6101 75.7634   1
   0  -3 -10 163.863 80.3357   3
   0   3  10-18.9540 52.6934   3
   0  -3 -10 14.3346 88.0810   2
   0   3  10-21.7701 62.7130   2
   0  -3 -10 8.79949 58.0374   1
   0   3  10 50.2283 40.8821   1
   0  -3  10-26.2063 52.4621   4
   0   3 -10 14.9875 51.0325   4
   0   3 -11 30.2883 54.5695   2
   0  -3  11 101.762 70.5437   2
   0  -3  11-55.9622 74.0920   3
   0   3 -11-39.7168 72.9181   3
   0  -3  11-14.0733 76.0343   1
   0   3 -11 14.8529 68.3575   1
   0   3  11 49.0893 53.0683   3
   0  -3 -11-13.1776 83.9962   3
   0  -3 -11-15.1331 95.7706   2
   0   3  11-10.7745 44.6845   2
   0  -3 -11-9.01962 60.2808   1
   0   3  11 51.8751 37.0903   1
   0  -3  11-27.0969 54.2606   4
   0   3 -11 38.5057 47.7222   4
   0   3 -12 83.4569 61.2367   2
   0  -3  12 57.8312 51.8986   2
   0  -3  12 43.9588 63.7782   3
   0  -3  12-14.5841 78.0851   1
   0   3 -12-61.7086 69.1326   1
   0  -3 -12 82.5730 87.7812   3
   0   3  12 39.8948 52.4061   3
   0  -3 -12 31.3504 96.3813   2
   0   3  12 21.9082 47.0289   2
   0   3  12 37.1185 43.6679   1
   0  -3 -12 46.2326 55.2018   1
   0  -3  12-73.5518 56.1951   4
   0   3 -12 8.00183 45.0532   4
   0   3 -13-32.3148 64.1524   2
   0  -3  13 11.7943 62.4475   2
   0  -3  13-15.2423 71.9943   3
   0  -3  13-30.2895 81.7984   1
   0   3 -13 15.9413 75.2948   1
   0   3  13-30.9817 39.0724   3
   0   3  13-22.0882 52.8381   2
   0  -3 -13-9.54746 55.0018   1
   0   3  13 98.3140 39.0481   1
   0   3 -13 25.1591 47.0526   4
   0  -3  13-28.8436 48.7921   4
   0  -3  14 49.3154 58.3333   2
   0   3 -14 111.086 73.7999   2
   0   3 -14 58.6357 72.7782   3
   0  -3  14 79.2526 69.9829   3
   0  -3  14-15.7524 81.7428   1
   0   3 -14-16.7155 74.8670   1
   0   3  14 53.6841 56.9478   3
   0   3  14 66.2690 59.7540   2
   0   3  14-7.14495 40.9501   1
   0  -3 -14-10.0017 53.0651   1
   0  -3  14 39.1837 54.0483   4
   0   3 -14-53.5530 63.4174   4
   0  -3  15 114.114 63.1751   3
   0   3 -15-30.6721 95.1359   3
   0   3 -15 133.230 61.8091   4
   0  -3  15 50.9150 50.3027   4
   0  -3 -15-18.1014 102.628   2
   0   3  15 33.2849 64.2080   2
   0   3 -15 17.2534 69.3269   1
   0  -3 -15 15.9865 94.6289   3
   0   3  15-44.9791 58.0172   3
   0  -3 -15-10.2173 67.6518   1
   0   3  15 21.9872 36.0462   1
   0  -3  15 140.725 68.0133   2
   0  -3  16 13.3137 64.4895   2
   0   3  16 68.4395 47.2781   2
   0   3 -16-18.0094 70.7869   1
   0  -3 -16 49.9264 92.4953   3
   0   3  16-11.6470 52.1359   3
   0  -3 -16 18.7877 110.975   2
   0   3 -16-15.7764 93.9539   3
   0  -3  16-50.2019 71.6048   3
   0   3  16-46.0469 43.8511   1
   0  -3 -16-21.3005 60.8299   1
   0   3 -16-81.4620 59.6717   4
   0  -3  16-10.5560 52.3744   4
   0   3  17 81.9924 64.5608   2
   0  -3  17 55.9664 68.6416   2
   0   3 -17 25.0414 74.0158   2
   0   3 -17 37.0812 75.5678   1
   0  -3 -17-34.6122 91.6619   3
   0   3  17-12.1143 59.4527   3
   0  -3 -17 19.4911 114.212   2
   0   3 -17-16.3929 84.1348   3
   0  -3  17 52.5323 73.7936   3
   0  -3 -17 33.2014 58.6678   1
   0   3  17 56.6904 41.6564   1
   0   3 -17-10.8586 65.2515   4
   0  -3  17-32.6789 53.4769   4
   0   3 -18-38.8834 70.8153   2
   0   3  18 82.5138 58.6187   2
   0  -3  18 14.4370 66.5539   2
   0   3 -18 96.3705 75.8628   1
   0   3  18 126.729 57.6691   3
   0  -3 -18 36.5344 92.7695   3
   0  -3 -18-41.0083 99.3797   2
   0   3 -18-50.1127 98.7552   3
   0   3  18 8.58563 45.6616   1
   0  -3 -18 23.0930 60.6545   1
   0  -3  18 11.2864 51.3990   4
   0  -3  19-60.3396 69.4269   2
   0   3 -19-13.6055 74.2281   2
   0   3 -19 20.0179 85.6629   1
   0  -3 -19 18.9016 95.9110   3
   0  -3 -19 86.0792 122.882   2
   0   3 -19-17.2812 91.5058   3
   0   3  19 18.3938 43.4959   1
   0  -3 -19 35.8704 64.6135   1
   0  -3  19 47.2817 49.0153   4
   0   3 -20-14.1540 78.0228   2
   0   3 -20-41.4913 94.2112   1
   0  -3 -20 39.6989 105.146   3
   0  -3 -20-22.0493 120.301   2
   0   3 -20 196.935 108.380   3
   0  -3 -20 75.5407 66.7635   1
   0   3  20-38.8150 43.5951   1
   0  -3  20 12.1962 58.4660   4
   0   3 -20 51.6498 64.8922   4
   0   3 -21 14.7847 83.6682   2
   0   3 -21-21.1859 80.1073   1
   0  -3 -21 83.1802 117.679   3
   0  -3 -21-23.0429 120.726   2
   0   3 -21-18.6059 98.4910   3
   0  -3 -21 51.9291 68.0200   1
   0   3  21-20.1950 47.6918   1
   0  -3  21-12.7129 54.3878   4
   0   3 -22 43.7856 90.0128   1
   0  -3 -22 236.097 133.431   3
   0  -3 -22 48.0751 131.663   2
   0   3 -22 19.3288 105.117   3
   0   3 -22 30.8078 91.0776   2
   0  -3  22 119.012 68.9474   4
   0   3 -23-22.6002 83.7554   1
   0  -3 -23 75.0913 125.574   2
   0  -3  23-13.7333 68.1375   4
   0   3 -23 32.1839 84.3376   2
   0   3 -23-20.0906 107.451   3
   0  -3 -23 44.7913 109.778   3
   0   3 -24-33.1841 89.6677   2
   0  -3 -24-46.6444 127.222   3
   0   3 -24 20.6707 132.678   3
   0  -3 -24-26.0209 153.719   2
   0   3 -25-34.1463 97.4753   2
   0  -3 -25 24.2440 121.610   3
   0   3 -25-42.5380 115.982   3
   0  -3 -25-81.0243 137.006   2
   0  -3 -25 61.0042 77.3669   1
   0   3 -26 17.5507 98.1330   2
   0  -3 -26 176.122 134.974   3
   0   3 -26 65.7250 116.479   3
   0  -3 -26 139.957 157.355   2
   0  -3 -26 47.6605 72.8994   1
   0   3 -27 18.1105 101.575   2
   0   3 -27-67.5656 128.589   3
   0  -3 -27-26.0700 143.527   3
   0  -3 -27 86.9103 148.588   2
   0  -3 -27 33.0629 82.9346   1
   0   3 -28 37.4574 98.1492   2
   0   3 -28-69.8169 109.927   3
   0  -3 -28-26.9739 132.212   3
   0  -3 -28 89.8307 133.979   2
   0  -3 -28 34.3472 76.8658   1
   0   3 -29 19.3593 86.6084   2
   0  -3 -29 139.344 139.791   3
   0   3 -29 24.1193 115.353   3
   0  -3 -29-30.9113 142.184   2
   0  -3 -29-89.0924 89.3785   1
   0   3 -30 61.0214 95.0586   2
   0  -3 -30 115.020 146.023   3
   0   3 -30-74.4158 131.478   3
   0  -3 -30 31.8726 142.749   2
   0  -3 -30 73.8920 78.0714   1
   0   3 -31-42.3424 107.482   2
   0  -3 -31-29.6319 134.514   3
   0   3 -31-25.5001 120.500   3
   0  -3 -31 32.8270 153.084   2
   0  -3 -31 117.010 83.5338   1
   0   3 -31 60.9670 89.7120   1
   0   3 -32 21.8228 101.837   2
   0   3 -32 183.531 136.005   3
   0  -3 -32-61.7870 140.249   3
   0  -3 -32-202.644 163.602   2
   0   3 -32-20.9390 85.4000   1
   0  -3 -32 141.120 82.2329   1
   0   3 -33-22.6241 106.944   2
   0  -3 -33-127.045 168.190   3
   0  -3 -33 106.413 156.474   2
   0  -3 -33-20.8286 93.3002   1
   0   3 -33-43.2658 86.6901   1
   0   3 -34-70.6226 109.765   2
   0  -3 -34 36.4212 162.957   2
   0   3 -34 22.3728 97.2202   1
   0  -3 -34-21.5001 74.5478   1
   0   3 -35-24.4818 112.810   2
   0   3 -35 113.004 140.248   3
   0  -3 -35-33.4511 166.009   3
   0   3 -35 68.0285 90.9846   1
   0  -3 -35 67.7387 87.3218   1
   0  -3 -36 102.848 163.966   3
   0   3 -36-87.1747 158.461   3
   0  -3 -36-153.119 173.688   2
   0   3 -36 114.707 101.167   1
   0  -3 -36-23.2588 87.9534   1
   0   3 -37 148.650 149.612   3
   0  -3 -37 351.012 189.940   3
   0  -3 -37 119.549 170.889   2
   0  -3 -37 47.8816 91.3180   1
   0   3 -37-69.9968 97.3870   1
   0   3 -38 82.1037 116.490   2
   0   3 -38 243.088 187.454   3
   0  -3 -38 255.690 186.079   3
   0  -3 -38 40.7587 175.190   2
   0   3 -38 190.789 103.441   1
   0  -3 -38-100.433 101.914   1
   0   3 -39 84.0461 132.381   2
   0  -3 -39 41.6653 166.783   2
   0  -3 -39 77.3927 120.344   1
   0   3 -39 48.6060 113.382   1
   0   3 -39-93.0279 136.808   3
   0  -3 -39 37.3322 164.675   3
   0   3 -40 116.735 136.181   2
   0  -3 -40 85.0978 201.029   2
   0  -3 -40 80.5115 88.6763   1
   0   3 -40 49.6658 103.040   1
   0  -3 -40-76.2127 160.559   3
   0   3 -40-31.6662 143.808   3
   0  -3 -41-353.866 229.455   2
   0   3 -41 304.264 152.832   2
   0   3 -41 25.4049 100.148   1
   0  -3 -41-27.5404 100.201   1
   0   3 -41 258.212 156.490   3
   0  -3 -41-155.526 201.730   3
   0   3 -42 253.578 157.639   2
   0  -3 -42 45.1059 187.210   2
   0  -3 -42 86.5129 100.656   1
   0   3 -42-25.9595 98.8898   1
   0   3 -42 99.4392 144.492   3
   0  -3 -42 40.3290 164.671   3
   0  -3 -43 45.9645 177.255   2
   0   3 -43 97.0042 124.710   2
   0  -3 -43 88.6300 109.482   1
   0   3 -43 26.5705 94.2847   1
   0  -3 -43-123.223 161.418   3
   0   3 -43-33.9736 143.067   3
   0   3 -44 236.685 142.536   2
   0  -3 -44-143.324 216.878   2
   0  -3 -44 30.8369 104.526   1
   0   3 -44 136.774 99.4585   1
   0  -3 -44 83.5870 158.179   3
   0   3 -44-241.849 156.919   3
   0   3 -45-106.216 146.803   2
   0  -3 -45 48.6073 147.185   2
   0  -3 -45 31.5700 119.561   1
   0  -3 -45 43.3238 188.323   3
   0   3 -45-141.488 139.156   3
   0   3 -46-36.0473 119.602   2
   0  -3 -46-148.271 198.235   2
   0  -3 -46 64.5574 98.5879   1
   0   3 -46 398.577 162.677   3
   0  -3 -46 44.0194 163.645   3
   0  -3 -47 51.2818 208.844   2
   0   3 -47-75.3234 136.602   2
   0  -3 -47 33.6716 113.893   1
   0   3 -47 206.997 122.500   1
   0   3 -47-110.284 149.718   3
   0  -3 -47-44.6813 162.056   3
   0  -4   0 448775. 58864.1   1
   0   4   0 279153. 58850.3   1
   0  -4   0 442779. 58863.3   2
   0   4   0 434360. 58860.0   2
   0   4   0 401606. 58862.2   3
   0  -4   0 365160. 58858.1   3
   0  -4  -1 185264. 24727.1   1
   0   4  -1 203963. 24730.9   1
   0   4   1 143306. 24720.1   1
   0   4  -1 162924. 24725.5   4
   0  -4  -1 175051. 24727.8   2
   0   4  -1 155880. 24721.6   2
   0   4   1 141126. 24720.8   2
   0  -4  -1 161889. 24724.4   3
   0   4   1 147131. 24723.6   3
   0  -4   1 152863. 24723.2   3
   0   4  -1 160612. 24726.9   3
   0  -4  -2 39.8534 104.997   3
   0   4   2 157.255 112.691   3
   0  -4  -2 97.8562 90.2168   2
   0   4  -2 212.235 109.611   4
   0  -4   2 319.186 91.4161   4
   0   4   2 34.4279 77.4672   1
   0  -4   2 137.974 89.7131   1
   0  -4  -2 37.6647 99.0069   1
   0   4  -2 240.242 93.7080   1
   0   4  -2 142.110 106.767   3
   0  -4   2 95.4817 96.7744   3
   0  -4  -3 91316.0 15112.3   2
   0   4  -3 104826. 15110.4   4
   0  -4   3 94789.5 15107.9   4
   0   4   3 94953.1 15108.4   1
   0   4  -3 83356.7 15109.4   1
   0  -4  -3 127806. 15116.4   1
   0  -4   3 99819.4 15114.1   1
   0   4   3 90106.1 15112.8   3
   0  -4   3 104131. 15114.6   3
   0  -4   4 8245.78 1251.71   1
   0  -4  -4 8741.80 1247.65   1
   0   4  -4 8301.36 1248.70   2
   0  -4  -4 6407.10 1247.63   2
   0   4   4 8845.77 1252.18   2
   0  -4   4 7160.07 1248.52   3
   0   4  -4 7938.61 1245.25   4
   0  -4   4 7618.99 1244.47   4
   0   4   4 7939.34 1243.46   1
   0   4   5 294363. 51099.1   2
   0   4  -5 306515. 51102.8   1
   0  -4   5 357342. 51108.0   1
   0  -4   5 316851. 51100.3   2
   0   4  -5 327330. 51101.9   2
   0  -4  -5 448915. 51117.4   2
   0  -4  -5 356248. 51101.8   1
   0   4   5 324784. 51097.4   1
   0  -4   5 347041. 51099.6   4
   0   4  -5 335046. 51099.0   4
   0  -4   5 297444. 51102.3   3
   0   4  -6 45828.1 6275.10   3
   0  -4   6 36522.2 6267.47   3
   0  -4   6 36135.9 6265.79   2
   0   4  -6 39777.8 6265.42   2
   0   4  -6 34774.4 6266.90   1
   0  -4   6 40941.9 6271.25   1
   0   4   6 43387.3 6268.55   2
   0   4  -6 44071.4 6263.79   4
   0  -4   6 40336.8 6262.06   4
   0  -4  -6 40386.1 6264.77   1
   0   4   6 44325.8 6262.15   1
   0   4  -7 276642. 41628.1   3
   0  -4   7 283031. 41628.2   3
   0   4  -7 285598. 41623.1   2
   0  -4   7 254578. 41621.1   2
   0  -4   7 347498. 41636.6   1
   0   4  -7 255057. 41625.8   1
   0   4  -7 295245. 41620.1   4
   0   4   7 209592. 41617.7   2
   0  -4  -7 260632. 41619.3   1
   0   4   7 282642. 41617.7   1
   0  -4   7 274238. 41618.9   4
   0   4   7 266129. 41619.8   3
   0   4  -8 241165. 33636.5   2
   0  -4   8 211843. 33638.4   3
   0   4  -8 209738. 33637.9   3
   0  -4   8 233289. 33642.7   1
   0  -4   8 204072. 33633.3   2
   0   4  -8 226282. 33641.4   1
   0   4  -8 252206. 33632.2   4
   0  -4  -8 291932. 33653.1   2
   0   4   8 179800. 33631.0   2
   0  -4  -8 220166. 33632.4   1
   0   4   8 194418. 33625.9   1
   0   4   8 234002. 33633.8   3
   0  -4   8 201363. 33630.0   4
   0  -4  -9 938.391 182.122   3
   0  -4   9 813.596 164.787   4
   0   4   9 894.210 164.357   3
   0   4  -9 1117.56 187.821   3
   0  -4   9 779.455 178.697   3
   0   4  -9 505.022 160.418   2
   0  -4   9 1061.64 172.667   2
   0  -4   9 1089.35 189.768   1
   0   4  -9 995.443 179.135   1
   0   4  -9 882.844 163.447   4
   0   4   9 798.017 168.957   2
   0  -4  -9 677.003 190.001   2
   0  -4  -9 782.819 166.435   1
   0   4   9 818.690 154.984   1
   0  -4 -10 6985.65 1192.66   3
   0   4  10 6444.10 1181.50   3
   0   4 -10 8082.91 1196.27   3
   0  -4  10 8175.02 1197.73   1
   0  -4  10 6829.67 1186.31   2
   0   4 -10 7554.09 1195.75   1
   0   4 -10 8521.86 1183.70   4
   0  -4  10 7434.35 1184.12   4
   0  -4 -10 8657.33 1202.51   2
   0   4  10 8292.23 1190.39   2
   0   4 -10 7235.53 1185.93   2
   0  -4 -10 7844.64 1186.00   1
   0   4  10 7198.51 1178.24   1
   0  -4 -11 17731.5 2791.46   3
   0   4  11 19062.6 2779.95   3
   0  -4 -11 22679.7 2785.32   1
   0  -4  11 19807.8 2792.43   1
   0   4 -11 14334.4 2783.27   1
   0   4 -11 18258.2 2775.24   4
   0  -4  11 15227.5 2774.64   4
   0  -4 -11 18993.0 2795.50   2
   0   4  11 17771.2 2781.63   2
   0   4  11 18441.4 2772.29   1
   0   4 -11 17202.0 2779.52   2
   0  -4  11 16363.4 2780.30   2
   0   4  12 10348.9 1695.23   3
   0  -4 -12 11094.6 1697.50   1
   0   4 -12 10562.8 1707.87   1
   0  -4  12 12520.2 1712.48   1
   0   4 -12 12385.0 1693.92   4
   0  -4  12 10306.0 1694.57   4
   0   4  12 11930.3 1702.26   2
   0  -4 -12 10790.9 1708.75   3
   0   4 -12 11497.9 1698.74   2
   0  -4  12 9536.64 1697.83   2
   0   4  12 9944.37 1687.50   1
   0   4 -13 3151.26 476.347   4
   0  -4  13 2596.28 475.991   4
   0   4  13 3061.66 483.987   2
   0  -4  13 2446.66 485.716   3
   0   4 -13 2850.69 493.038   1
   0  -4  13 3209.12 496.354   1
   0  -4  13 3054.34 486.104   2
   0   4 -13 3461.40 484.623   2
   0   4  13 3073.64 480.701   3
   0  -4 -13 2789.71 480.055   1
   0   4  13 2849.86 469.838   1
   0   4 -14 36256.3 5047.65   4
   0  -4  14 31904.8 5049.53   4
   0  -4 -14 35109.6 5068.15   2
   0   4  14 29852.4 5050.41   2
   0   4 -14 37026.6 5063.84   3
   0  -4  14 27826.6 5056.40   3
   0   4 -14 32891.0 5064.23   1
   0  -4  14 31450.0 5054.52   2
   0   4  14 32310.7 5049.04   3
   0  -4 -14 32591.8 5051.47   1
   0   4  14 32664.3 5042.65   1
   0  -4  15 41459.7 6673.02   4
   0   4 -15 46106.7 6670.62   4
   0  -4 -15 50224.3 6697.46   2
   0   4  15 45826.9 6677.51   2
   0  -4  15 36561.4 6682.27   3
   0   4 -15 40954.2 6681.93   3
   0   4 -15 39916.0 6685.94   1
   0  -4  15 36130.2 6674.93   2
   0  -4 -15 42328.7 6685.20   3
   0   4  15 41603.7 6673.01   3
   0  -4 -15 47061.8 6678.33   1
   0   4  15 47592.5 6669.71   1
   0  -4  16 95368.4 15809.5   4
   0   4 -16 104324. 15809.1   4
   0  -4 -16 123382. 15837.9   2
   0   4  16 96388.1 15810.8   2
   0   4 -16 117376. 15826.5   3
   0  -4  16 93636.6 15821.0   3
   0   4 -16 86163.9 15822.5   1
   0  -4  16 83568.1 15811.7   2
   0   4 -16 111108. 15814.8   2
   0   4  16 101495. 15810.7   3
   0  -4 -16 120335. 15829.8   3
   0  -4 -16 116538. 15815.2   1
   0   4  16 103566. 15803.7   1
   0  -4  17 21561.9 3545.87   4
   0  -4 -17 24323.4 3571.17   2
   0   4  17 20365.0 3545.43   2
   0   4  17 21927.1 3546.98   3
   0  -4 -17 27618.1 3569.35   3
   0   4 -17 25711.5 3562.04   3
   0   4 -17 23030.7 3564.39   1
   0   4 -17 24548.1 3550.85   2
   0  -4  17 19398.1 3549.12   2
   0   4  17 21939.4 3538.34   1
   0  -4 -17 26805.3 3553.35   1
   0   4 -18 747.990 155.193   3
   0   4  18 612.436 108.481   1
   0  -4 -18 514.900 127.858   1
   0   4 -18 754.697 153.453   1
   0  -4 -18 776.418 178.500   2
   0  -4 -18 634.849 164.054   3
   0  -4  18 540.630 130.986   2
   0   4 -18 462.811 129.706   2
   0  -4  18 280.793 116.716   4
   0  -4  19 3470.43 669.384   4
   0  -4 -19 5126.90 710.201   2
   0  -4 -19 5504.25 706.758   3
   0   4 -19 4569.61 692.289   3
   0   4 -19 3222.44 681.033   1
   0   4  19 4039.84 663.225   1
   0  -4 -19 5001.47 681.558   1
   0  -4  19 3876.55 678.962   2
   0   4 -19 4125.55 675.650   2
   0  -4 -20 1486.70 270.648   3
   0   4  20 1298.06 220.690   1
   0  -4 -20 1379.64 241.015   1
   0   4 -20 1326.57 249.766   1
   0   4 -20 1291.32 253.808   3
   0  -4 -20 1262.43 273.539   2
   0   4 -20 1163.81 236.132   2
   0  -4  20 1051.99 227.187   4
   0   4 -20 1463.83 233.720   4
   0  -4 -21 1755.77 282.904   1
   0   4  21 723.908 251.136   1
   0   4 -21 1607.92 291.724   1
   0  -4 -21 1421.05 317.284   2
   0  -4 -21 2669.37 327.140   3
   0   4 -21 2241.58 308.805   3
   0  -4  21 1371.35 270.360   4
   0   4 -21 1978.16 280.369   4
   0   4 -21 1872.29 283.761   2
   0   4 -22 11748.3 1788.08   2
   0  -4 -22 12894.8 1818.42   2
   0   4  22 10685.2 1773.93   1
   0   4 -22 12505.6 1801.10   3
   0  -4 -22 11067.5 1802.51   3
   0   4 -22 12871.0 1786.69   4
   0  -4  22 9744.54 1780.04   4
   0   4 -23 14484.8 2166.72   2
   0  -4 -23 13593.4 2191.10   2
   0   4  23 12842.2 2152.15   1
   0  -4  23 11220.1 2157.30   4
   0   4 -23 14564.3 2163.47   4
   0   4 -23 15754.0 2179.86   3
   0  -4 -23 17380.1 2195.02   3
   0  -4 -24 1011.05 293.473   3
   0   4 -24 1663.99 296.181   3
   0  -4 -24 1589.53 311.974   2
   0   4  24 1284.12 256.453   1
   0   4 -24 1710.44 282.734   2
   0   4 -24 1882.60 278.504   4
   0   4 -25 779.115 197.642   3
   0   4 -25 973.839 185.462   2
   0  -4 -25 656.090 207.102   3
   0  -4 -25 808.479 230.273   2
   0  -4 -25 798.778 174.912   1
   0   4 -26 62881.9 9849.45   2
   0  -4 -26 71797.0 9875.12   3
   0   4 -26 67882.7 9861.85   3
   0  -4 -26 62834.2 9874.25   2
   0  -4 -26 58706.9 9847.17   1
   0   4 -27 9750.45 1489.82   2
   0  -4 -27 8449.19 1505.87   3
   0   4 -27 8845.58 1497.03   3
   0  -4 -27 10444.0 1525.88   2
   0  -4 -27 9700.25 1489.09   1
   0   4 -28 10640.5 1607.91   2
   0  -4 -28 11063.4 1631.26   3
   0   4 -28 10387.3 1617.51   3
   0  -4 -28 8449.32 1626.37   2
   0  -4 -28 9966.95 1603.71   1
   0   4 -29 38129.1 5765.38   2
   0   4 -29 44433.9 5784.93   3
   0  -4 -29 37571.3 5786.71   3
   0  -4 -29 31240.7 5784.06   2
   0  -4 -29 34687.2 5762.06   1
   0   4 -30 141.948 98.2968   2
   0   4 -30-25.2639 131.949   3
   0  -4 -30 185.964 166.500   3
   0  -4 -30 103.123 173.165   2
   0  -4 -30 122.971 94.3597   1
   0   4 -31 1747.00 303.274   2
   0   4 -31 1832.66 323.158   3
   0  -4 -31 1755.57 339.317   3
   0  -4 -31 1335.79 353.758   2
   0  -4 -31 1441.04 295.240   1
   0   4 -32 1112.14 268.562   2
   0  -4 -32 1477.58 321.353   3
   0  -4 -32 1558.44 328.470   2
   0  -4 -32 1817.73 282.975   1
   0   4 -33 2089.48 359.632   2
   0  -4 -33 2133.21 395.169   2
   0  -4 -33 1717.46 345.779   1
   0   4 -34 1770.53 331.644   2
   0  -4 -34 1735.69 329.844   1
   0   4 -34 1901.19 352.277   3
   0   4 -35-190.561 147.808   2
   0   4 -35 85.7946 135.455   3
   0  -4 -35-35.5087 152.253   3
   0  -4 -35-24.5011 93.2237   1
   0   4 -35-117.632 104.259   1
   0   4 -36 3806.09 640.313   3
   0  -4 -36 3419.50 655.738   3
   0  -4 -36 5084.78 696.357   2
   0   4 -36 3779.61 626.798   1
   0  -4 -36 3178.86 623.462   1
   0   4 -37 13288.6 2053.62   3
   0  -4 -37 14632.8 2074.57   3
   0  -4 -37 14600.2 2091.01   2
   0  -4 -37 11526.5 2035.85   1
   0   4 -37 12538.5 2037.94   1
   0   4 -38 8140.45 1254.30   3
   0  -4 -38 8387.73 1282.29   3
   0  -4 -38 6615.07 1269.73   2
   0   4 -38 7737.75 1239.11   2
   0  -4 -38 7889.60 1246.65   1
   0   4 -38 7317.54 1234.15   1
   0   4 -39 7657.00 1192.84   3
   0  -4 -39 8409.57 1216.83   3
   0   4 -39 6769.81 1175.79   2
   0  -4 -39 6847.09 1214.08   2
   0  -4 -39 6954.66 1177.73   1
   0   4 -39 7534.68 1175.60   1
   0   4 -40 281.063 129.344   2
   0  -4 -40-80.9583 175.887   3
   0   4 -40-31.8652 150.535   3
   0  -4 -40 45.6718 162.041   2
   0   4 -40-51.6267 113.890   1
   0  -4 -40-57.5798 117.308   1
   0   4 -41 1818.46 312.697   2
   0  -4 -41 1692.98 338.964   3
   0   4 -41 1234.20 298.972   3
   0  -4 -41 1583.63 357.389   2
   0  -4 -41 1388.26 292.392   1
   0   4 -41 1262.74 281.519   1
   0   4 -42 449.044 151.446   2
   0   4 -42 264.434 168.493   3
   0  -4 -42-42.0697 198.389   3
   0  -4 -42 142.405 205.259   2
   0  -4 -42 61.7508 108.639   1
   0   4 -42 133.715 112.960   1
   0   4 -43 186.674 135.312   2
   0  -4 -43-98.4456 182.468   2
   0  -4 -43-87.1804 213.723   3
   0   4 -43 33.6254 164.919   3
   0  -4 -43 31.6339 112.393   1
   0   4 -43 27.2541 99.0573   1
   0   4 -44 841.188 184.205   2
   0  -4 -44 50.0878 189.541   2
   0  -4 -44 443.495 220.315   3
   0   4 -44 410.453 184.113   3
   0  -4 -44 527.357 162.170   1
   0   4 -45-98.9004 108.697   2
   0  -4 -45-50.9363 210.987   2
   0  -4 -45-45.0860 159.936   3
   0   4 -45 140.171 135.146   3
   0  -4 -45 101.177 102.048   1
   0  -4 -46-105.192 210.458   2
   0   4 -46-102.674 121.390   2
   0   4 -46-35.5574 147.273   3
   0  -4 -46 45.7888 183.219   3
   0  -4 -46 70.2377 115.758   1
   0   4 -46 86.6814 100.126   1
   0  -5   0 50.1860 123.558   2
   0   5   0 91.8117 101.853   2
   0   5   0-17.6912 114.582   3
   0  -5   0-16.3336 93.5942   3
   0  -5   0 101.864 115.821   1
   0   5   0 107.400 97.4009   1
   0   5   1 176.321 125.244   3
   0   5  -1 194.983 132.173   3
   0  -5   1 33.2843 106.237   3
   0  -5  -1-113.998 119.573   3
   0   5  -1 66.2380 112.885   4
   0   5  -1 15.9427 105.298   1
   0  -5   1-16.9506 95.2800   1
   0  -5  -1 65.4273 101.450   1
   0  -5  -1 33.7857 108.586   2
   0   5   1 139.165 99.4276   2
   0   5  -1 15.2462 106.489   2
   0   5   1-45.0948 97.9947   1
   0   5  -2-176.941 129.726   3
   0   5   2 17.8286 127.901   3
   0  -5   2-33.7351 96.2995   3
   0   5  -2-63.7712 111.802   4
   0  -5  -2 79.3263 96.7249   1
   0   5  -2 16.6163 100.521   1
   0   5   2-46.8477 113.265   2
   0  -5  -2 52.0473 118.800   2
   0   5  -2-61.8165 93.4907   2
   0  -5  -2 32.6663 82.8534   3
   0   5   2 100.565 92.8208   1
   0  -5   3 204.075 123.919   3
   0   5  -3 35.9794 131.021   3
   0  -5   3 60.3377 101.439   4
   0   5  -3 15.3363 107.578   4
   0   5  -3 33.3164 99.0981   1
   0  -5   3 190.463 119.876   1
   0  -5  -3-35.6403 115.745   2
   0  -5  -3 66.2017 105.382   3
   0   5   3 126.915 124.718   3
   0  -5  -3 78.4750 94.2034   1
   0   5   3 83.7656 83.9708   1
   0   5  -4-71.5120 97.5513   3
   0  -5   4 17.3646 101.772   3
   0  -5  -4-182.913 116.601   2
   0   5   4 55.8879 119.586   3
   0  -5   4 58.6393 95.4267   4
   0   5  -4 58.6352 99.2080   4
   0  -5   4-70.5856 103.422   1
   0   5   4-27.1917 81.6786   1
   0  -5  -4-45.5103 93.2609   1
   0   5  -5-16.0421 94.2160   2
   0  -5   5 88.4814 108.931   3
   0  -5  -5 18.4008 117.447   2
   0   5  -5-14.2355 95.3190   4
   0  -5   5-57.7451 97.8818   4
   0   5   5 46.9413 84.7770   2
   0   5   5 169.110 80.2091   1
   0  -5  -5 14.9227 84.7235   1
   0   5  -5 121.099 98.1369   1
   0  -5   5 54.0831 108.421   1
   0  -5   6 17.9170 95.0271   3
   0  -5   6 18.4224 108.072   1
   0   5  -6 53.1178 84.8888   1
   0   5   6-12.7940 78.8227   1
   0  -5  -6 74.0219 86.1956   1
   0   5  -6-41.3186 93.3438   4
   0  -5   6 141.049 79.3246   4
   0  -5  -6-38.0170 124.625   2
   0   5   6 62.7940 95.1549   2
   0   5  -6 95.3433 98.5375   2
   0  -5   7 73.2164 92.9544   3
   0   5  -7-18.1220 85.6915   1
   0  -5   7-75.1695 103.548   1
   0  -5  -7-14.6128 74.2556   1
   0   5   7 99.6693 74.3113   1
   0   5  -7 13.5628 74.0871   4
   0  -5   7 14.0461 74.4800   4
   0   5   7 95.8372 97.4789   2
   0   5  -7 46.7492 89.8495   2
   0  -5   7 31.9534 74.6038   2
   0   5  -8-18.4320 102.494   3
   0  -5   8 168.740 107.107   3
   0   5  -8 18.6052 85.6629   1
   0  -5   8 38.4927 97.7044   1
   0   5   8 12.1566 63.8018   1
   0  -5  -8 14.4499 76.5819   1
   0   5   8 16.0161 74.7550   2
   0   5   8-14.2080 81.9114   3
   0   5  -8 13.3028 73.3320   4
   0  -5   8 70.1307 79.4619   4
   0   5  -8-15.5204 89.4619   2
   0  -5   8 64.6685 84.7852   2
   0   5   9 28.9256 81.2473   3
   0   5  -9 18.4690 95.8645   3
   0  -5   9-38.0627 88.8413   3
   0   5  -9 46.2925 91.2588   2
   0  -5   9-16.4643 84.5744   2
   0  -5   9 119.754 114.047   1
   0   5  -9 19.0701 89.0215   1
   0   5   9 48.3291 69.0752   2
   0   5   9 11.8225 62.1204   1
   0  -5  -9-73.1102 95.2349   1
   0   5  -9 128.387 72.1569   4
   0  -5   9 27.7977 64.1071   4
   0   5  10-14.2005 59.8381   3
   0  -5  10-19.2809 87.5146   3
   0   5 -10 15.2268 86.2004   2
   0  -5  10 33.2637 79.5807   2
   0  -5  10 59.9661 96.8160   1
   0   5 -10 19.5377 84.9070   1
   0   5 -10 37.3834 66.0063   4
   0   5  10 15.9103 53.8607   2
   0  -5 -10 88.7734 78.3561   1
   0   5  10-33.4593 59.0877   1
   0  -5  10 14.0852 69.0705   4
   0  -5  11 28.5677 71.7488   4
   0   5  11 110.964 72.0079   3
   0  -5  11-19.6873 88.1571   3
   0   5 -11 89.9439 77.8074   2
   0  -5  11 33.5489 76.2032   2
   0   5 -11 40.2817 88.8889   1
   0  -5  11-20.2197 102.639   1
   0   5 -11-12.1661 71.9542   4
   0   5  11-78.9079 81.9031   2
   0  -5 -11 59.2134 76.8376   1
   0   5  11 10.9112 54.2387   1
   0   5  12-10.4537 53.6400   1
   0  -5  12 28.7143 71.2120   4
   0   5  12 13.8569 62.0139   3
   0   5 -12-18.9501 98.2554   3
   0  -5  12 16.8933 72.2831   2
   0   5 -12-62.1656 99.1180   1
   0   5 -12 12.0706 68.3255   4
   0   5  12 31.9278 81.8916   2
   0  -5 -12-104.859 87.7593   1
   0   5 -12-14.9058 74.7859   2
   0  -5  13 29.0020 64.9182   4
   0   5  13-13.8565 73.3873   3
   0   5 -13-18.8364 98.7147   3
   0  -5  13-68.5948 79.9751   2
   0   5 -13 126.890 98.6122   1
   0   5 -13 35.4309 65.0626   4
   0   5  13 31.3729 81.3577   2
   0  -5 -13 46.5930 112.828   2
   0  -5 -13 30.5516 90.2521   1
   0   5  13 10.1176 50.8077   1
   0  -5  14 29.4496 59.1704   4
   0  -5 -14-84.2812 122.506   3
   0   5  14 55.7607 64.3517   3
   0   5 -14 152.035 107.680   3
   0  -5  14 70.8840 78.3269   2
   0   5 -14 43.4908 96.0368   1
   0   5 -14-58.4797 74.1973   4
   0   5  14-15.7370 82.6265   2
   0  -5 -14-24.2312 120.278   2
   0  -5 -14 280.837 86.0640   1
   0   5  14-9.87768 48.7123   1
   0   5  15-9.54887 49.0247   1
   0  -5  15 59.5874 57.4834   4
   0   5  15 41.7099 62.2392   3
   0  -5 -15-87.3146 129.993   3
   0   5 -15 19.4541 106.106   3
   0  -5  15-21.7011 85.2994   3
   0  -5  15-107.449 78.9944   2
   0  -5  15-64.5243 97.6113   1
   0   5 -15 22.4730 91.5426   1
   0   5 -15 121.070 75.9440   2
   0  -5 -15 98.3545 132.805   2
   0   5  15-15.6397 78.4807   2
   0   5 -15 23.4368 71.4777   4
   0  -5 -15 46.9292 72.9541   1
   0  -5  16 45.0052 65.2692   4
   0   5  16 77.1948 68.1726   2
   0  -5 -16-50.5588 126.854   2
   0  -5 -16-22.5815 125.535   3
   0   5  16-27.9782 58.0548   3
   0   5 -16 139.793 116.054   3
   0  -5  16-54.2185 83.2100   2
   0  -5  16 131.104 110.901   1
   0   5 -16-46.0245 77.9079   1
   0   5 -16 154.483 76.6898   2
   0   5  16-9.65186 41.4477   1
   0  -5 -16-32.0320 66.4355   1
   0  -5  17 45.7747 63.1988   4
   0  -5 -17-129.380 126.811   2
   0  -5 -17-23.2406 120.485   3
   0   5 -17-41.2195 105.703   3
   0  -5  17-44.3699 107.421   1
   0  -5  17-36.9657 75.2678   2
   0   5 -17-23.6570 91.2188   1
   0   5 -17 78.0351 78.2865   2
   0   5  17-10.0872 45.1295   1
   0  -5 -17 80.8692 79.2643   1
   0  -5  18 46.5979 71.4685   4
   0  -5 -18-27.0093 130.791   2
   0  -5 -18-92.7587 125.244   3
   0   5 -18-83.4522 103.469   3
   0  -5  18 22.6063 96.7189   1
   0  -5  18-18.9341 75.7840   2
   0   5 -18 48.7640 88.4412   1
   0   5 -18 141.256 79.6365   2
   0   5  18 21.2775 50.9121   1
   0  -5 -18-32.8327 73.4636   1
   0  -5  19-15.8358 73.4514   4
   0   5 -19 88.3542 62.5751   4
   0  -5 -19 27.5808 135.495   2
   0  -5 -19-24.2685 133.936   3
   0   5 -19 213.801 116.968   3
   0  -5  19 69.7085 114.265   1
   0   5 -19 25.0187 83.0062   1
   0  -5 -19-16.9146 86.3221   1
   0   5  19 20.4798 52.2265   1
   0   5 -19 161.838 94.4766   2
   0   5 -20-48.9009 94.7157   2
   0  -5  20 47.6400 103.507   1
   0   5 -20-21.4942 116.105   3
   0  -5 -20-56.3030 131.254   2
   0   5  20 10.1740 46.8715   1
   0  -5 -20-104.265 93.8809   1
   0   5 -20 13.1796 69.0989   4
   0  -5  20-97.0704 83.0166   4
   0  -5 -20 74.1670 118.266   3
   0  -5 -21-50.6349 124.074   3
   0   5 -21 22.0243 115.388   3
   0  -5 -21 117.035 138.173   2
   0   5  21 82.5019 54.5909   1
   0   5 -21-115.787 105.397   2
   0   5 -21-55.0019 81.2124   4
   0  -5  21 33.0925 77.1316   4
   0  -5 -22-26.3640 124.507   3
   0   5 -22-22.2270 132.351   3
   0  -5 -22-89.6427 153.256   2
   0   5  22 31.4617 42.7216   1
   0   5 -22-34.1160 90.3013   2
   0   5 -22 57.7121 70.7165   4
   0  -5  22-16.8101 78.3684   4
   0  -5 -23-80.8194 136.829   3
   0   5 -23-22.6905 126.274   3
   0  -5 -23 123.897 172.257   2
   0   5  23 43.3336 48.2570   1
   0   5 -23-17.3245 90.0744   2
   0   5 -23 166.075 90.8765   4
   0  -5 -24-27.9681 132.369   3
   0   5 -24-23.0505 142.946   3
   0  -5 -24-256.543 184.887   2
   0  -5 -24-38.2251 85.9531   1
   0   5  24-56.3003 51.1330   1
   0   5 -24-17.8440 107.461   2
   0   5 -24-78.9201 100.247   4
   0  -5 -25-171.287 166.013   3
   0   5 -25-47.0696 143.709   3
   0  -5 -25 32.5526 167.148   2
   0  -5 -25-39.6866 115.539   1
   0   5  25-70.6189 61.5458   1
   0   5 -25-36.6132 106.637   2
   0   5 -25-33.0534 93.8677   4
   0  -5 -26 88.6678 124.463   3
   0   5 -26-23.9525 131.885   3
   0  -5 -26 33.6268 164.813   2
   0   5  26 61.6350 59.0047   1
   0  -5 -26 20.2678 59.4083   1
   0   5 -26-132.109 106.825   2
   0   5 -26 68.7676 92.8731   4
   0  -5 -27 30.5601 149.945   3
   0   5 -27 97.7350 130.855   3
   0  -5 -27-34.6945 172.196   2
   0  -5 -27 84.0060 99.4491   1
   0   5  27 51.0853 52.5227   1
   0   5 -27-19.3617 100.642   2
   0   5 -27 88.8928 87.4357   4
   0   5 -28 75.0936 125.570   3
   0   5  28-26.1982 52.4461   1
   0  -5 -28-87.0156 100.079   1
   0  -5 -28 35.7564 177.314   2
   0   5 -28-19.9379 109.777   2
   0  -5 -28 31.5573 141.189   3
   0   5 -29-25.6564 131.591   3
   0   5 -29 81.9956 117.037   2
   0  -5 -29-32.0292 147.331   3
   0  -5 -29-110.439 178.252   2
   0  -5 -29 22.1808 96.3609   1
   0   5 -30-42.3130 98.0810   2
   0   5 -30-105.323 135.597   3
   0  -5 -30-131.963 165.934   3
   0  -5 -30-75.7129 192.424   2
   0  -5 -30-68.7938 119.509   1
   0   5 -31-64.6699 106.994   2
   0  -5 -31 33.9527 158.338   3
   0   5 -31 26.7692 129.699   3
   0  -5 -31-233.395 195.175   2
   0  -5 -31 23.6790 94.8631   1
   0   5 -32 263.283 120.024   2
   0  -5 -32 174.509 178.081   3
   0  -5 -32-39.9345 177.124   2
   0  -5 -32-48.8815 114.043   1
   0  -5 -33-75.6316 109.569   1
   0   5 -33 89.3018 108.155   2
   0   5 -34-45.6317 112.209   2
   0   5 -34 197.745 148.299   3
   0  -5 -34 77.9263 94.6713   1
   0   5 -35 23.3786 112.462   2
   0   5 -35 289.114 151.950   3
   0  -5 -35 75.3531 173.724   3
   0  -5 -35 214.896 187.092   2
   0  -5 -35-133.722 115.041   1
   0  -5 -36-38.5794 189.067   3
   0   5 -36 118.731 140.176   3
   0  -5 -36-43.9697 212.902   2
   0  -5 -36-82.5595 126.586   1
   0  -5 -37 197.346 177.517   3
   0   5 -37 181.567 147.659   3
   0  -5 -37 134.841 201.908   2
   0  -5 -37-28.2876 134.830   1
   0   5 -38-25.7767 129.929   2
   0   5 -38-185.102 168.714   3
   0  -5 -38-121.011 188.467   3
   0  -5 -38-45.9135 180.862   2
   0   5 -38-104.445 114.148   1
   0  -5 -38-29.0731 128.831   1
   0   5 -39-53.0915 140.516   2
   0   5 -39-31.4687 154.218   3
   0  -5 -39 164.757 213.534   3
   0  -5 -39-93.7328 212.641   2
   0   5 -39 80.4373 126.620   1
   0  -5 -39-30.2669 104.884   1
   0   5 -40-27.1344 126.493   2
   0   5 -40 64.1518 149.526   3
   0  -5 -40 213.580 204.297   3
   0  -5 -40-143.388 222.804   2
   0  -5 -40 93.1756 110.167   1
   0   5 -40-165.340 125.035   1
   0   5 -41 112.187 132.718   2
   0   5 -41 97.7411 172.666   3
   0  -5 -41 43.5493 186.481   3
   0  -5 -41-99.2716 212.494   2
   0  -5 -41-63.7108 127.746   1
   0   5 -41 83.2843 109.410   1
   0   5 -42 173.865 129.689   2
   0  -5 -42 44.3556 174.325   3
   0   5 -42-33.3021 157.310   3
   0  -5 -42-202.214 222.938   2
   0  -5 -42-32.6422 101.840   1
   0   5 -43 269.990 123.401   2
   0  -5 -43 135.470 187.843   3
   0   5 -43-67.7121 158.780   3
   0  -5 -43 51.4562 183.340   2
   0  -5 -43 101.771 126.877   1
   0   5 -44 122.284 108.432   2
   0  -5 -44-45.9266 208.377   3
   0   5 -44-34.4122 130.112   3
   0  -5 -44-52.3152 201.719   2
   0  -5 -44-34.7323 120.359   1
   0   5 -45-127.179 127.332   2
   0  -5 -45-47.3889 202.782   3
   0   5 -45 34.9148 154.040   3
   0  -5 -45 162.124 216.304   2
   0   5 -45-58.3083 103.539   1
   0  -5 -45-35.5295 107.597   1
   0   5 -46 131.831 123.136   2
   0  -5 -46 439.139 203.980   2
   0   5 -46 88.8955 110.931   1
   0  -5 -46 73.7630 109.192   1
   0  -5 -46 48.1315 186.275   3
   0   5 -46-35.4297 145.161   3
   0   6   0 2218.01 336.950   1
   0  -6   0 1945.45 337.996   1
   0  -6   0 2279.14 348.072   2
   0   6   0 1361.92 328.338   2
   0   6   0 1871.90 346.118   3
   0  -6   0 1409.57 333.329   3
   0   6   1 275.002 118.023   2
   0  -6   1-20.2673 118.107   2
   0  -6  -1 20.3215 120.399   2
   0   6  -1-18.0455 100.729   2
   0   6  -1 139.994 115.570   4
   0   6   1 53.6841 94.2360   1
   0  -6   1 142.247 118.418   1
   0  -6  -1-19.8647 121.483   1
   0   6  -1 74.9736 94.5005   1
   0   6   1 21.3289 114.446   3
   0  -6  -1-19.3129 97.3431   3
   0  -6   1 98.6105 86.2028   3
   0   6  -1 63.8443 120.806   3
   0   6  -2 6841.15 1259.67   1
   0   6   2 7901.44 1259.49   1
   0  -6  -2 9080.40 1269.86   1
   0   6  -2 8491.45 1270.09   4
   0  -6  -2 9992.73 1281.13   2
   0   6   2 7932.66 1262.14   2
   0   6  -2 7903.42 1262.72   2
   0  -6   2 7003.86 1261.23   3
   0  -6  -2 6955.00 1260.07   3
   0   6   2 8180.89 1271.56   3
   0   6  -2 7632.64 1269.37   3
   0   6  -3 34737.9 6392.06   1
   0  -6  -3 48565.7 6403.77   1
   0   6   3 50058.3 6398.59   1
   0   6  -3 42189.8 6396.78   4
   0  -6  -3 37444.5 6398.40   2
   0   6   3 50427.5 6402.75   2
   0   6   3 41353.0 6401.83   3
   0  -6  -3 35938.8 6392.38   3
   0   6  -3 39721.2 6401.08   3
   0  -6   3 35886.5 6393.83   3
   0   6   4 36228.6 5513.94   3
   0  -6   4 30913.6 5503.73   3
   0  -6  -4 39011.7 5516.49   2
   0   6  -4 34166.8 5509.95   3
   0   6   4 32763.2 5499.06   1
   0  -6  -4 42738.3 5514.01   1
   0  -6   4 43564.7 5518.65   1
   0   6  -4 32733.1 5506.93   1
   0   6  -4 33456.9 5503.30   4
   0  -6   4 34904.8 5503.20   4
   0  -6  -5 266.514 134.944   2
   0   6   5 361.541 148.379   3
   0   6  -5 347.477 114.875   4
   0  -6   5 52.6182 95.9289   4
   0   6   5 223.350 99.3637   1
   0  -6  -5 219.334 109.473   1
   0  -6   5 191.442 128.653   1
   0  -6   5 165.635 108.751   3
   0   6  -5 300.376 143.186   3
   0   6  -6 93931.0 14135.7   4
   0  -6   6 91338.9 14134.7   4
   0   6  -6 103104. 14149.4   3
   0  -6   6 85423.1 14140.7   3
   0   6   6 86652.7 14135.9   2
   0  -6  -6 74077.7 14138.3   2
   0   6   6 97670.5 14150.4   3
   0   6   6 93556.2 14132.7   1
   0  -6   6 110673. 14151.7   1
   0   6  -6 71267.6 14132.8   1
   0  -6  -6 108706. 14144.3   1
   0   6  -6 97517.1 14141.9   2
   0   6   7 93297.9 15930.1   2
   0  -6   7 101496. 15939.6   1
   0   6  -7 86942.6 15931.6   1
   0   6  -7 112583. 15937.4   2
   0  -6  -7 112537. 15949.2   2
   0   6   7 106673. 15928.5   1
   0  -6  -7 107668. 15934.1   1
   0   6  -7 110711. 15932.8   4
   0  -6   7 109838. 15932.9   4
   0  -6   7 96300.3 15936.1   3
   0  -6   8 10819.8 1567.71   3
   0   6  -8 10972.9 1562.43   2
   0  -6   8 8755.95 1554.97   2
   0  -6   8 12346.5 1575.23   1
   0   6  -8 9630.48 1561.17   1
   0   6   8 8635.60 1552.66   2
   0   6  -8 9962.14 1554.32   4
   0  -6   8 10066.6 1554.24   4
   0  -6  -8 9517.81 1555.36   1
   0   6   8 9485.91 1551.54   1
   0  -6   9 9221.80 1647.70   3
   0  -6   9 9734.49 1644.26   2
   0   6  -9 10853.4 1646.95   2
   0   6  -9 10672.5 1652.19   1
   0   6  -9 10634.1 1641.26   4
   0   6   9 11154.0 1646.71   2
   0   6   9 9397.13 1637.77   3
   0  -6   9 10369.8 1643.03   4
   0  -6  -9 13049.5 1651.51   1
   0   6   9 9616.69 1636.06   1
   0  -6  10 29147.7 4575.05   3
   0  -6  10 29236.9 4568.88   2
   0   6 -10 32650.0 4572.50   2
   0   6 -10 25871.0 4569.50   1
   0   6 -10 33021.3 4566.03   4
   0   6  10 28427.3 4566.87   2
   0   6  10 32530.0 4567.18   3
   0  -6  10 29905.0 4565.31   4
   0  -6 -10 19965.1 4555.78   1
   0   6  10 34866.1 4564.23   1
   0   6 -11 7646.40 939.665   3
   0  -6  11 5837.91 926.310   3
   0  -6  11 5447.99 918.179   2
   0   6 -11 6753.79 933.799   1
   0   6 -11 6191.59 913.443   4
   0   6  11 4202.38 909.047   2
   0  -6 -11 5647.94 934.463   2
   0   6  11 5302.77 905.171   1
   0  -6 -11 6489.77 921.882   1
   0   6  11 5219.09 910.398   3
   0  -6  11 5157.65 912.967   4
   0   6  12 293.645 123.322   3
   0  -6  12 457.754 143.521   3
   0   6 -12 461.375 162.241   3
   0  -6  12 457.038 129.169   2
   0   6 -12 231.149 134.712   1
   0   6 -12 706.088 129.449   4
   0  -6 -12 510.505 176.997   2
   0   6  12 439.213 125.582   2
   0  -6 -12 467.984 137.019   1
   0   6  12 674.748 120.727   1
   0  -6  12 302.622 119.786   4
   0   6  13 26710.1 5156.34   3
   0  -6  13 30898.4 5173.78   3
   0   6 -13 37343.2 5181.55   3
   0  -6  13 28551.0 5165.66   2
   0  -6  13 31446.0 5175.48   1
   0   6 -13 31014.5 5174.73   1
   0   6 -13 36839.6 5161.61   4
   0  -6 -13 41518.8 5198.33   2
   0   6  13 50108.5 5184.02   2
   0  -6 -13 34154.4 5168.82   1
   0   6  13 34048.4 5156.08   1
   0  -6  13 29751.9 5161.32   4
   0  -6 -14 66277.0 9312.89   3
   0   6  14 56808.7 9291.42   3
   0   6 -14 67319.8 9310.65   3
   0  -6  14 67667.2 9316.21   1
   0  -6  14 55316.5 9299.25   2
   0   6 -14 48932.2 9300.95   1
   0  -6  14 56786.3 9294.97   4
   0   6  14 65919.8 9302.61   2
   0  -6 -14 75304.4 9327.75   2
   0   6  14 54161.3 9284.18   1
   0  -6 -14 63115.3 9301.12   1
   0   6 -14 63049.6 9298.91   2
   0   6  15 4687.40 763.716   1
   0  -6 -15 5675.34 800.894   3
   0   6  15 3991.55 766.551   3
   0   6 -15 6129.66 799.470   3
   0  -6  15 4366.60 778.803   2
   0  -6  15 4548.50 788.860   1
   0   6 -15 3836.36 782.536   1
   0  -6  15 4366.10 773.240   4
   0  -6 -15 5644.90 813.949   2
   0  -6 -15 5717.21 785.492   1
   0   6 -15 5309.36 779.688   2
   0  -6 -16 11431.6 1696.20   3
   0   6 -16 10554.4 1674.93   2
   0   6 -16 10390.4 1683.08   3
   0  -6  16 9861.35 1678.04   2
   0  -6  16 12064.9 1695.91   1
   0   6 -16 8752.37 1683.45   1
   0  -6  16 9296.65 1671.50   4
   0  -6 -16 12059.8 1710.48   2
   0  -6 -16 14041.6 1689.69   1
   0   6  16 10037.0 1661.04   1
   0  -6 -17 6044.35 921.899   3
   0   6 -17 6742.33 903.900   2
   0   6 -17 4541.01 903.663   3
   0  -6  17 4430.49 895.999   2
   0  -6  17 5269.22 913.053   1
   0   6 -17 4769.55 908.241   1
   0  -6  17 5052.66 895.423   4
   0  -6 -17 7260.89 946.219   2
   0  -6 -17 6121.54 903.911   1
   0   6  17 5720.36 884.412   1
   0   6  18 99.4242 60.1455   1
   0  -6 -18 27.1320 153.945   3
   0   6 -18 161.346 123.001   3
   0  -6  18 177.464 105.854   1
   0   6 -18 152.372 87.0006   4
   0  -6 -18 122.072 142.310   2
   0  -6  18 108.606 74.8702   4
   0   6 -18 336.224 103.700   2
   0  -6 -18 156.890 105.372   1
   0  -6 -19 2644.91 511.174   3
   0   6 -19 3019.82 495.481   3
   0  -6  19 3712.79 509.748   1
   0  -6  19 2377.83 473.067   4
   0   6 -19 3280.56 474.884   4
   0  -6 -19 2651.86 511.259   2
   0   6  19 2842.61 463.598   1
   0  -6 -19 3110.94 488.028   1
   0   6 -19 2067.57 472.093   2
   0   6 -20 15215.3 2094.16   3
   0  -6  20 14553.6 2096.57   1
   0   6 -20 13487.7 2067.52   4
   0  -6  20 10035.3 2067.73   4
   0  -6 -20 10628.3 2093.66   2
   0  -6 -20 14850.0 2103.47   3
   0   6 -20 13100.5 2074.35   2
   0   6  20 13847.7 2065.02   1
   0   6 -21 43347.2 6041.31   3
   0  -6  21 40508.0 6042.79   1
   0   6 -21 42144.9 6018.58   4
   0  -6  21 34228.5 6021.97   4
   0  -6 -21 46233.3 6066.49   2
   0  -6 -21 38312.1 6047.59   3
   0   6 -21 40591.4 6026.50   2
   0   6  21 34470.9 6009.07   1
   0   6 -22 1391.99 255.299   3
   0  -6  22 1060.17 251.374   1
   0   6 -22 1000.87 226.513   2
   0  -6 -22 1216.80 273.666   3
   0  -6 -22 703.967 252.679   2
   0  -6  22 656.395 209.941   4
   0   6 -22 1477.13 222.296   4
   0   6  22 1161.45 201.975   1
   0   6 -23 113543. 17127.0   3
   0  -6 -23 104580. 17116.0   1
   0  -6 -23 118415. 17140.7   3
   0  -6 -23 125518. 17152.4   2
   0   6 -23 123660. 17107.9   4
   0   6 -23 104803. 17109.3   2
   0   6  23 103700. 17096.5   1
   0   6 -24 74.6488 133.214   3
   0  -6 -24 43.3921 105.258   1
   0   6 -24 19.0520 96.8688   2
   0  -6 -24 124.564 150.929   3
   0  -6 -24 105.176 173.969   2
   0   6 -24-15.9016 86.9607   4
   0   6  24 57.9491 53.7147   1
   0   6 -25 10394.9 1549.49   3
   0  -6 -25 10655.9 1540.47   1
   0  -6 -25 9929.28 1558.84   3
   0   6 -25 9841.09 1532.40   2
   0  -6 -25 8827.39 1564.69   2
   0   6 -25 9901.82 1527.88   4
   0   6  25 8977.79 1513.27   1
   0   6  26 17394.3 3178.98   1
   0  -6 -26 23281.7 3209.82   1
   0  -6 -26 22378.3 3230.40   3
   0  -6 -26 24317.3 3249.44   2
   0   6 -26 20373.0 3199.69   2
   0   6 -26 21074.8 3213.20   3
   0   6 -26 22434.2 3196.14   4
   0   6 -27 1333.07 267.848   2
   0  -6 -27 1315.00 276.716   1
   0  -6 -27 1475.51 317.209   3
   0  -6 -27 2145.03 352.391   2
   0   6 -27 1715.98 298.968   3
   0   6 -27 1202.36 264.036   4
   0   6  27 1394.71 245.639   1
   0  -6 -28 16440.4 2658.19   1
   0  -6 -28 16627.2 2680.87   3
   0   6 -28 16981.6 2664.27   3
   0  -6 -28 17927.5 2695.48   2
   0   6 -28 18434.6 2652.58   4
   0   6  28 15067.8 2634.96   1
   0   6 -28 18931.8 2656.92   2
   0  -6 -29 23662.7 3643.33   3
   0   6 -29 23219.3 3624.23   3
   0   6 -29 24035.9 3610.59   4
   0  -6 -29 23287.1 3654.97   2
   0   6 -29 23410.0 3613.96   2
   0  -6 -29 21670.1 3617.25   1
   0   6 -30 39.9457 94.3854   4
   0   6 -30 54.3136 140.830   3
   0  -6 -30 50.9184 101.933   1
   0  -6 -30 40.8850 182.941   2
   0   6 -30-64.8016 105.915   2
   0  -6 -30 71.5158 150.592   3
   0  -6 -31 761.167 226.042   1
   0   6 -31 1085.29 230.317   2
   0  -6 -31 1617.34 299.462   3
   0  -6 -31 1384.56 300.072   2
   0   6 -32 24556.9 3996.99   2
   0  -6 -32 27751.9 4010.91   1
   0  -6 -32 25094.0 4027.63   3
   0  -6 -33 1831.66 345.839   1
   0   6 -33 1748.54 341.144   2
   0   6 -33 2051.70 371.368   3
   0  -6 -34 7597.20 1760.92   1
   0   6 -34 11474.5 1770.94   2
   0  -6 -34 11594.1 1816.66   2
   0   6 -34 12437.6 1788.38   3
   0  -6 -34 14310.5 1819.25   3
   0  -6 -35 10476.0 1770.41   2
   0  -6 -35 9374.71 1728.94   1
   0   6 -35 12074.2 1745.29   3
   0  -6 -35 11379.8 1762.32   3
   0  -6 -36 2229.29 472.185   1
   0   6 -36 2741.30 492.974   3
   0  -6 -36 2982.82 518.953   3
   0  -6 -36 3065.83 536.373   2
   0  -6 -37 5007.60 959.974   1
   0   6 -37 5381.00 953.598   2
   0  -6 -37 6475.71 1005.06   3
   0   6 -37 6995.53 980.918   3
   0  -6 -37 6069.71 1011.70   2
   0  -6 -38 13380.9 2605.77   1
   0  -6 -38 19076.1 2667.90   2
   0   6 -38 15293.1 2602.32   2
   0   6 -38 17980.5 2624.85   3
   0  -6 -38 20910.5 2661.24   3
   0  -6 -39 192.879 144.444   1
   0  -6 -39 150.436 193.822   2
   0   6 -39 25.8742 126.006   2
   0  -6 -39 348.517 223.839   3
   0   6 -39-63.7834 151.208   3
   0  -6 -40 131.850 132.257   1
   0   6 -40-26.8825 124.036   2
   0  -6 -40 44.4195 215.300   3
   0   6 -40 129.660 141.148   3
   0  -6 -40 51.1001 181.507   2
   0  -6 -41 2819.01 472.577   1
   0  -6 -41 2394.44 509.854   2
   0   6 -41 2325.37 455.874   2
   0  -6 -41 2716.12 511.881   3
   0   6 -41 2602.34 475.670   3
   0  -6 -42 140.893 153.275   1
   0  -6 -42 370.850 223.577   2
   0   6 -42 596.970 159.310   2
   0  -6 -42 783.685 244.401   3
   0   6 -42 402.187 191.107   3
   0   6 -43-30.0920 116.037   1
   0  -6 -43 216.242 151.746   1
   0  -6 -43 107.747 215.573   2
   0   6 -43-28.9811 87.6701   2
   0   6 -43 68.1183 152.375   3
   0  -6 -43-238.840 242.316   3
   0   6 -44 4811.01 829.553   1
   0   6 -44 3885.15 821.910   2
   0  -6 -44 5926.90 915.550   2
   0   6 -44 5173.58 843.100   3
   0  -6 -44 5730.80 885.412   3
   0  -6 -44 5938.03 855.163   1
   0  -6 -45-76.4275 123.017   1
   0   6 -45 121.473 92.4139   1
   0  -6 -45-56.7793 201.643   2
   0   6 -45 61.6067 125.847   2
   0   6 -45 140.611 153.040   3
   0  -6 -45 49.3447 183.082   3
   0  -6 -46 1601.60 329.323   1
   0   6 -46 1113.09 290.565   2
   0   6 -46 1809.19 309.444   1
   0  -6 -46 1614.44 368.915   2
   0  -6 -46 1101.92 338.535   3
   0   6 -46 1890.27 342.981   3
   0  -7   0 212.610 127.818   2
   0   7   0-20.9250 106.440   2
   0  -7   0-22.2514 111.893   3
   0   7   0-24.9166 133.465   3
   0   7   0 41.9096 74.7427   1
   0  -7   0 117.530 127.185   1
   0  -7  -1 44.5097 103.742   3
   0   7   1 25.0092 126.865   3
   0   7  -1-49.7096 121.807   3
   0  -7   1-158.543 127.019   3
   0   7  -1 23.4592 133.933   4
   0   7  -1 41.5391 76.9447   2
   0  -7   1 118.722 133.162   2
   0   7   1 42.0888 100.649   2
   0  -7  -1 23.7630 141.493   2
   0   7   1-41.3410 84.1771   1
   0  -7  -1 23.3848 101.586   1
   0  -7   1-70.7283 136.941   1
   0   7  -1-64.2728 79.3701   1
   0  -7   2-22.8857 103.903   3
   0   7  -2-173.017 143.614   3
   0   7   2 49.8291 126.439   3
   0   7  -2-22.8985 128.471   4
   0  -7  -2 66.6985 106.396   3
   0   7   2 42.1077 115.965   2
   0   7  -2 83.5289 99.9409   2
   0  -7  -2-24.1035 123.677   2
   0   7   2 99.9146 98.0013   1
   0   7  -2 44.0528 108.009   1
   0  -7   2 23.8896 125.215   1
   0  -7  -2 68.6317 119.913   1
   0   7  -3-74.5492 123.225   3
   0   7   3-50.2906 149.724   3
   0  -7   3 23.2329 100.927   3
   0   7  -3 22.1440 117.218   4
   0   7   3-21.1471 101.141   2
   0  -7  -3 155.935 129.394   3
   0  -7  -3-24.6052 136.730   2
   0   7  -3 42.1668 112.738   2
   0   7   3-97.4183 99.9299   1
   0   7  -3 67.8550 114.739   1
   0  -7  -3 67.0702 95.6380   1
   0   7  -4-74.9486 133.624   3
   0  -7   4-69.9954 86.4941   3
   0   7   4 104.093 115.730   2
   0   7   4-204.507 158.263   3
   0  -7  -4-25.1127 145.901   2
   0  -7  -4 45.0412 109.092   3
   0  -7   4 20.7854 96.9443   4
   0   7  -4-42.9325 124.727   4
   0   7   4-76.3009 96.8162   1
   0  -7  -4 88.5909 99.1342   1
   0  -7   4-96.3732 118.117   1
   0   7  -4 68.5335 96.2359   1
   0  -7   5 23.6297 80.2604   3
   0   7   5 129.898 137.723   3
   0   7  -5 41.5732 122.994   4
   0  -7   5 143.897 99.8160   4
   0   7  -5 92.4233 84.1282   1
   0  -7  -5 65.7443 118.583   1
   0   7   5-18.6753 63.5974   1
   0   7   5 20.9799 73.0857   2
   0  -7   6 120.023 119.214   3
   0   7   6 186.097 159.703   3
   0  -7  -6-42.8160 108.796   1
   0   7   6-36.2011 76.4926   1
   0   7  -6 133.826 120.630   2
   0   7  -6 101.061 113.542   4
   0  -7   6-40.5189 98.3168   4
   0  -7   7-24.2596 107.213   3
   0   7  -7-23.7413 88.2486   1
   0   7   7 105.688 87.6451   1
   0  -7  -7-42.6500 103.509   1
   0   7   7 20.7749 70.6280   2
   0   7  -7 67.0333 117.287   2
   0  -7   7 40.1277 100.900   4
   0   7  -7 196.722 110.560   4
   0  -7   8 48.8700 113.920   3
   0   7  -8 24.0748 106.171   1
   0   7   8-121.814 87.3101   1
   0  -7  -8-42.3298 108.567   1
   0   7   8 20.8400 73.9418   2
   0   7  -8-44.3259 114.913   2
   0   7  -8 19.0966 107.112   4
   0  -7   8 59.1826 97.8418   4
   0  -7   9 77.5818 120.654   1
   0   7  -9 49.0872 109.916   1
   0   7   9-67.8106 85.1836   1
   0  -7  -9-42.3257 114.396   1
   0   7   9 62.9570 82.6123   2
   0  -7  -9 27.3988 139.077   2
   0  -7   9 117.014 106.465   4
   0   7  -9 94.9075 92.0462   4
   0  -7   9-24.9018 108.291   3
   0  -7  10-50.3113 91.2587   3
   0  -7  10 78.8240 133.304   1
   0   7 -10-24.7880 95.6071   1
   0  -7 -10 42.0258 99.2593   1
   0   7  10-16.7112 76.9027   1
   0   7  10-83.7919 93.7441   2
   0   7 -10 168.479 105.958   4
   0   7  10-74.1922 90.9283   3
   0  -7  10 78.1734 103.476   4
   0  -7  10 22.0731 91.4530   2
   0  -7  11 22.4091 73.9152   2
   0  -7  11 50.9785 103.834   3
   0   7 -11-50.5149 83.2981   1
   0  -7  11 26.8088 124.999   1
   0   7  11 56.5308 63.7843   3
   0   7  11 21.1949 101.403   2
   0  -7 -11 62.9780 106.525   1
   0   7  11-81.6581 68.8158   1
   0  -7  11 58.8682 91.5123   4
   0   7 -11 36.1872 98.7023   4
   0  -7  12 78.1425 91.0662   4
   0   7 -12-76.0307 139.521   3
   0  -7  12-25.9121 78.3795   3
   0   7 -12-41.7515 104.714   2
   0  -7  12-90.1577 107.798   2
   0   7 -12 25.7780 93.4868   1
   0  -7  12-27.0148 120.857   1
   0  -7 -12-29.0056 140.446   2
   0   7  12 103.958 86.1171   2
   0   7  12-18.7897 66.6461   3
   0  -7 -12 166.804 103.392   1
   0   7  12-47.2884 64.1912   1
   0   7 -13 25.1897 126.352   3
   0  -7  13 45.7961 93.2462   2
   0   7 -13-41.3576 100.127   2
   0  -7  13-82.0412 132.415   1
   0   7 -13-78.8144 99.3317   1
   0  -7  13 19.5637 81.0297   4
   0  -7 -13 58.9211 151.096   2
   0   7  13 29.9625 66.0574   1
   0  -7 -13-20.9781 96.4943   1
   0   7  13 18.4296 72.4154   3
   0   7  14-36.3203 79.2509   3
   0   7 -14-176.182 142.628   3
   0  -7  14-46.1661 82.2225   2
   0   7 -14 61.2499 109.432   2
   0  -7  14-54.6896 111.612   1
   0   7 -14-53.5366 123.360   1
   0   7  14-58.9290 67.2708   1
   0  -7 -14-181.573 161.992   2
   0  -7 -14 21.2838 116.307   1
   0  -7  14-39.3657 74.8052   4
   0  -7  15 19.8837 78.3316   4
   0   7 -15 60.2312 89.9950   2
   0   7 -15 25.2201 140.257   3
   0  -7  15 219.399 126.273   1
   0  -7  15 92.8636 106.935   2
   0   7 -15 81.7719 96.8415   1
   0  -7 -15-92.8711 134.595   2
   0  -7 -15-43.1891 98.1394   1
   0   7  15 14.1377 52.6757   1
   0   7 -16-59.8441 100.097   2
   0   7 -16 75.8449 126.842   3
   0  -7  16-55.1409 121.598   1
   0  -7  16-23.6445 87.6352   2
   0   7 -16 64.4683 94.4442   4
   0  -7 -16 63.7625 140.601   2
   0  -7  16 20.1148 77.6072   4
   0  -7 -16-21.8061 101.685   1
   0   7  16 41.4474 57.2876   1
   0   7 -17 50.4614 116.425   3
   0  -7  17 83.2528 113.388   1
   0   7 -17 48.0907 83.6197   4
   0  -7 -17 196.684 162.814   2
   0  -7 -17 85.1624 145.887   3
   0  -7  17 61.0093 95.2504   4
   0   7 -17 138.997 98.8989   2
   0   7  17-13.3946 57.1526   1
   0   7 -18 25.0866 127.265   3
   0  -7  18 56.5093 126.412   1
   0   7 -18 15.6560 91.7165   4
   0  -7 -18-33.6231 160.812   2
   0  -7  18-20.7241 79.9230   4
   0  -7 -18-87.8023 139.982   3
   0   7 -18 118.060 90.5200   2
   0   7  18-25.8433 54.4245   1
   0   7 -19 101.328 127.287   3
   0  -7  19 113.434 117.697   1
   0   7 -19 94.0553 91.3619   4
   0  -7 -19 206.086 153.845   2
   0  -7 -19-60.4293 137.295   3
   0  -7  19-21.0950 90.5498   4
   0   7  19-12.5757 55.9575   1
   0   7 -19 59.4290 98.5171   2
   0  -7 -20-31.1852 147.270   3
   0   7 -20-103.646 139.930   3
   0  -7  20-86.5225 119.454   1
   0   7 -20 47.0719 78.7050   4
   0  -7 -20 35.1090 150.185   2
   0  -7  20 63.1205 84.1905   4
   0   7 -20 19.9521 93.0066   2
   0   7  20-12.3696 59.8941   1
   0   7 -21-26.1745 125.185   3
   0  -7  21-87.0246 131.618   1
   0   7 -21 60.4730 92.7250   2
   0  -7 -21-32.1411 159.381   3
   0  -7 -21-179.427 213.674   2
   0   7  21 12.5142 52.6972   1
   0   7 -21 63.1681 90.9511   4
   0   7 -22 31.9056 94.5887   4
   0  -7 -22-185.245 207.942   2
   0   7 -22-53.3144 141.354   3
   0  -7  22 265.846 134.281   1
   0   7 -22 165.017 110.612   2
   0  -7 -22 163.914 171.955   3
   0  -7 -22 95.6217 105.738   1
   0   7  22-13.8153 59.6865   1
   0   7 -23-48.2738 86.0850   4
   0  -7 -23-37.8491 178.760   2
   0   7 -23 81.1891 143.280   3
   0  -7  23 59.6875 133.540   1
   0   7 -23-20.4808 102.769   2
   0  -7 -23 135.720 175.921   3
   0  -7 -23 73.1850 116.703   1
   0   7  23 26.2912 65.2424   1
   0   7 -24 114.889 90.6234   4
   0  -7 -24 117.027 186.695   2
   0   7 -24 134.574 133.644   3
   0  -7  24-121.802 117.619   1
   0  -7 -24 34.5186 158.930   3
   0   7 -24 20.4775 100.596   2
   0   7  24 12.9243 59.0528   1
   0  -7 -24 49.6727 97.8383   1
   0   7 -25 41.5670 113.450   2
   0  -7 -25 102.365 109.593   1
   0  -7 -25 175.238 193.012   3
   0  -7 -25-118.624 181.953   2
   0   7 -25-27.2445 127.105   3
   0   7  25-12.7049 50.1872   1
   0   7 -25 101.705 96.0605   4
   0   7 -26-41.7420 113.823   2
   0  -7 -26-26.0636 106.152   1
   0  -7 -26-36.1629 170.786   3
   0  -7 -26-122.056 165.689   2
   0   7 -26 27.6233 136.987   3
   0   7  26 38.2336 51.0272   1
   0   7 -26 70.0107 92.6651   4
   0   7 -27-85.2233 119.534   2
   0  -7 -27-79.2523 118.233   1
   0  -7 -27-73.3235 186.006   3
   0  -7 -27 246.759 184.019   2
   0   7 -27 138.008 153.416   3
   0   7  27-25.6436 59.0762   1
   0   7 -27 145.500 72.8558   4
   0  -7 -28 54.3950 91.9764   1
   0  -7 -28-37.7561 176.000   3
   0  -7 -28-84.4831 172.017   2
   0   7 -28-167.470 144.700   3
   0   7 -28 130.495 107.847   2
   0   7 -28-18.8425 104.705   4
   0  -7 -29-27.4917 115.771   1
   0  -7 -29-77.6928 178.698   3
   0  -7 -29 43.3546 153.790   2
   0   7 -29-56.2085 134.430   3
   0   7 -29-39.0578 89.8567   4
   0   7 -29 43.7543 96.4904   2
   0  -7 -30-39.1245 175.058   3
   0  -7 -30-44.4673 193.190   2
   0   7 -30 20.2213 97.9585   4
   0   7 -30-89.0691 109.167   2
   0  -7 -30 55.6276 100.914   1
   0  -7 -31-281.230 229.711   3
   0  -7 -31 136.707 198.349   2
   0  -7 -31 57.3074 117.356   1
   0   7 -31 334.720 114.763   4
   0   7 -31-45.6074 116.354   2
   0   7 -32 70.1596 121.722   2
   0  -7 -32-29.4625 134.113   1
   0   7 -32 64.4305 93.9207   4
   0   7 -32 145.391 155.860   3
   0   7 -33 142.805 124.472   2
   0   7 -33 118.261 155.760   3
   0   7 -33 110.621 112.179   4
   0  -7 -33 30.2700 108.608   1
   0  -7 -34 168.974 209.861   3
   0  -7 -34 61.1022 118.491   1
   0   7 -34 72.5983 114.992   2
   0  -7 -34 47.9400 205.469   2
   0   7 -34 90.2806 131.349   3
   0  -7 -35 31.3651 129.509   1
   0   7 -35 61.3549 144.597   3
   0  -7 -35 86.4419 180.291   3
   0  -7 -36 128.756 123.187   1
   0  -7 -36-88.3898 219.975   3
   0   7 -36 309.887 163.465   3
   0  -7 -36-50.0168 197.451   2
   0  -7 -37-66.0148 130.170   1
   0   7 -37 127.102 114.263   2
   0  -7 -37 135.467 196.470   3
   0   7 -37 31.6093 147.764   3
   0  -7 -37 102.067 211.663   2
   0  -7 -38 101.504 143.092   1
   0   7 -38 128.635 132.636   2
   0   7 -38 31.9418 179.640   3
   0  -7 -38 92.1857 212.445   3
   0  -7 -38 52.0486 197.256   2
   0  -7 -39-34.6702 125.797   1
   0   7 -39 26.1512 131.235   2
   0   7 -39-96.9803 156.577   3
   0  -7 -39-47.0253 191.539   3
   0  -7 -39 53.0281 233.852   2
   0  -7 -40 106.544 134.360   1
   0   7 -40-239.826 130.673   2
   0  -7 -40-47.9319 184.877   3
   0   7 -40 98.0551 142.060   3
   0  -7 -40 53.9928 195.864   2
   0  -7 -41 36.3501 116.651   1
   0   7 -41 163.091 145.368   2
   0   7 -41-33.3788 145.022   3
   0  -7 -41-146.428 230.514   3
   0  -7 -41-54.9567 176.335   2
   0  -7 -42 74.3884 114.202   1
   0  -7 -42-56.9401 236.651   2
   0   7 -42 110.854 83.5029   2
   0  -7 -42-49.6821 219.942   3
   0   7 -42 338.577 178.465   3
   0  -7 -43-38.6922 120.971   1
   0   7 -43-30.5257 106.162   1
   0  -7 -43 57.8629 227.538   2
   0   7 -43 143.616 128.812   2
   0  -7 -43-202.139 209.500   3
   0   7 -43 240.668 170.722   3
   0  -7 -44-39.5486 127.205   1
   0   7 -44 31.1139 113.200   1
   0  -7 -44 58.7653 217.889   2
   0   7 -44 29.4933 132.255   2
   0  -7 -44-102.714 236.402   3
   0   7 -44 243.936 158.370   3
   0  -7 -45-40.4126 114.372   1
   0  -7 -45-104.318 230.001   3
   0   7 -45-70.7190 151.277   3
   0  -7 -45 358.005 216.404   2
   0   7 -45 30.2184 120.942   2
   0   7 -45 31.8127 120.309   1
   0   8   0 259.043 101.160   2
   0   8   0 70.9145 95.0241   1
   0  -8   0 25.0617 91.1269   3
   0   8  -1 22450.1 3214.82   2
   0   8   1 21301.6 3212.86   2
   0   8   1 20210.4 3210.54   1
   0   8  -1 19059.8 3209.05   1
   0  -8  -1 20934.4 3215.59   3
   0  -8   1 20424.4 3214.22   3
   0   8   2 9534.20 1417.78   2
   0   8  -2 7860.00 1407.81   2
   0   8  -2 10626.0 1422.46   1
   0   8   2 9027.17 1409.55   1
   0  -8  -2 8417.95 1411.73   3
   0  -8   2 8177.17 1412.64   3
   0   8   3 29663.6 4117.33   2
   0   8  -3 27740.6 4114.69   2
   0  -8   3 28402.7 4120.05   3
   0  -8  -3 24336.6 4111.12   3
   0   8  -3 27434.7 4116.53   1
   0   8   3 22012.0 4101.52   1
   0   8   4 1367.85 248.061   1
   0   8  -4 984.114 247.379   1
   0  -8  -4 1683.67 279.792   1
   0  -8  -4 1007.73 241.547   3
   0   8  -4 938.405 242.121   2
   0   8   4 1416.15 258.790   2
   0  -8   4 1000.22 251.486   3
   0  -8   5 100024. 16404.7   3
   0   8   5 128856. 16409.1   2
   0  -8  -5 116803. 16416.9   2
   0   8   5 100658. 16394.3   1
   0   8  -5 89021.3 16398.6   1
   0  -8  -5 97326.1 16401.3   1
   0  -8   5 124008. 16417.8   1
   0  -8   5 107263. 16400.1   4
   0   8  -6 56.7249 153.910   3
   0  -8   6 160.615 119.209   3
   0  -8  -6 472.800 172.189   2
   0   8   6 229.086 94.1965   1
   0  -8  -6 151.656 133.637   1
   0  -8   6 196.337 147.756   1
   0   8   6 46.6343 104.633   2
   0  -8   6 92.9566 107.225   4
   0   8  -7 43421.5 6153.07   3
   0  -8  -7 47108.2 6161.99   2
   0  -8   7 36437.2 6141.60   3
   0   8   7 38185.7 6131.34   1
   0   8  -7 31483.2 6134.50   1
   0  -8  -7 44400.0 6146.90   1
   0  -8   7 41022.0 6152.25   1
   0  -8   7 38900.9 6136.48   4
   0   8  -8 34632.2 4848.72   3
   0  -8   8 27099.9 4836.20   3
   0   8   8 29449.6 4846.16   3
   0  -8  -8 39237.9 4863.49   2
   0   8   8 33806.6 4830.10   1
   0  -8   8 32199.9 4846.07   1
   0   8  -8 29685.0 4837.68   1
   0  -8  -8 28785.7 4833.07   1
   0  -8   8 28586.8 4828.31   4
   0   8  -9 1136.49 259.423   3
   0  -8   9 776.748 236.421   3
   0  -8  -9 1165.04 267.879   2
   0   8   9 876.996 228.694   2
   0   8  -9 1353.09 249.396   1
   0  -8   9 1298.33 259.807   1
   0  -8   9 1015.66 226.594   4
   0  -8  -9 1364.95 248.245   1
   0   8   9 1159.73 218.691   1
   0   8  10 7721.87 1302.91   2
   0  -8  10 6441.53 1302.58   3
   0   8 -10 9290.87 1317.07   2
   0  -8  10 8558.44 1321.69   1
   0   8 -10 6905.95 1305.24   1
   0  -8 -10 10088.1 1336.84   2
   0   8  10 8849.95 1299.21   1
   0  -8 -10 8925.51 1313.45   1
   0  -8  10 7780.62 1301.18   4
   0   8 -11 67748.8 9195.55   2
   0  -8  11 69895.9 9208.93   1
   0  -8 -11 60287.0 9190.15   1
   0   8  11 65980.3 9181.78   1
   0  -8  11 53729.1 9180.41   4
   0   8  11 53129.2 9178.89   3
   0   8 -11 49723.9 9186.55   1
   0   8  12 56438.6 8554.22   1
   0   8 -12 59614.1 8569.03   2
   0  -8  12 56932.4 8579.86   1
   0  -8  12 49921.1 8562.85   2
   0  -8  12 53689.7 8559.38   4
   0   8  12 56010.2 8559.34   3
   0  -8 -13 18798.1 2721.52   2
   0   8  13 19142.1 2687.65   1
   0   8 -13 19016.2 2693.32   4
   0  -8  13 14578.0 2688.44   4
   0   8  13 15738.8 2685.68   3
   0  -8  13 14496.7 2690.71   2
   0  -8  13 17478.1 2711.63   1
   0   8 -13 18048.4 2697.69   2
   0   8 -14 16906.8 2501.37   2
   0  -8  14 15839.6 2502.28   2
   0  -8  14 18793.7 2524.52   1
   0  -8 -14 11954.3 2503.38   2
   0   8 -14 17793.5 2515.44   3
   0   8 -14 16536.7 2493.16   4
   0  -8  14 14669.2 2493.62   4
   0   8  14 15305.3 2483.75   1
   0   8 -15 4439.85 731.241   2
   0   8 -15 5433.90 758.523   3
   0  -8  15 4604.85 748.944   1
   0  -8 -15 4313.83 757.756   2
   0  -8  15 3449.56 719.003   4
   0   8 -15 4480.89 724.229   4
   0   8  15 4501.03 715.891   1
   0   8 -16 344.324 129.818   2
   0  -8  16 487.571 168.762   1
   0   8 -16 376.923 123.200   4
   0  -8 -16 244.721 167.787   2
   0  -8  16 402.984 129.421   4
   0   8  16 305.616 100.468   1
   0   8 -16 365.620 162.827   3
   0   8 -17 2562.15 427.593   3
   0  -8  17 2096.61 413.652   1
   0   8 -17 1798.85 387.000   4
   0  -8 -17 1811.65 432.784   2
   0  -8  17 2314.68 402.105   4
   0   8  17 2645.67 385.963   1
   0   8 -17 2257.77 400.983   2
   0   8 -18 23859.4 2956.29   3
   0  -8  18 22871.1 2960.03   1
   0   8 -18 26679.8 2934.99   4
   0  -8 -18 26230.3 2989.99   2
   0  -8  18 21633.2 2936.37   4
   0   8 -18 26511.3 2948.50   2
   0   8 -19 12620.9 2034.26   2
   0   8 -19 15151.2 2053.98   3
   0  -8  19 13221.7 2054.55   1
   0   8 -19 13476.2 2027.45   4
   0  -8 -19 12725.9 2074.77   2
   0  -8  19 12302.4 2033.34   4
   0   8  19 12512.7 2018.06   1
   0  -8 -19 12265.6 2040.45   1
   0   8 -20 21806.4 3401.14   3
   0  -8  20 20875.4 3405.74   1
   0   8 -20 23793.4 3384.10   4
   0  -8 -20 24133.9 3428.40   2
   0   8  20 18695.7 3369.54   1
   0  -8 -20 24340.9 3402.68   1
   0   8 -20 22345.3 3390.13   2
   0   8 -21 14104.9 2068.46   2
   0   8 -21 14525.8 2083.81   3
   0  -8  21 14339.7 2090.07   1
   0   8 -21 14667.9 2057.70   4
   0  -8 -21 12979.4 2102.89   2
   0  -8 -21 11603.2 2088.67   3
   0  -8 -21 13311.5 2074.15   1
   0   8  21 11300.1 2042.86   1
   0   8 -22 23316.0 3498.15   2
   0   8 -22 24325.8 3514.50   3
   0  -8  22 23472.9 3517.33   1
   0   8 -22 24381.3 3490.49   4
   0  -8 -22 22670.6 3534.71   2
   0  -8 -22 23261.1 3526.76   3
   0  -8 -22 19344.6 3498.81   1
   0   8  22 20814.6 3477.62   1
   0   8 -23 26001.3 3880.89   2
   0   8 -23 22993.7 3889.80   3
   0  -8  23 22830.5 3891.40   1
   0   8 -23 28583.8 3873.63   4
   0  -8 -23 27777.5 3926.85   2
   0  -8 -23 26113.1 3911.74   3
   0  -8 -23 24642.8 3887.58   1
   0   8  23 23033.4 3857.82   1
   0   8 -24 5598.38 758.256   2
   0   8 -24 4658.19 774.409   3
   0  -8  24 4497.63 773.715   1
   0   8 -24 4651.78 743.702   4
   0  -8 -24 5136.83 805.800   2
   0  -8 -24 3966.03 778.737   3
   0  -8 -24 3364.83 743.098   1
   0   8  24 4313.70 732.485   1
   0  -8 -25 113.968 183.173   3
   0   8 -25-88.8799 150.420   3
   0  -8  25 99.3433 141.352   1
   0   8 -25 231.044 104.967   4
   0  -8 -25 466.572 214.027   2
   0   8  25 57.3771 61.9389   1
   0  -8 -25 336.902 141.149   1
   0   8 -25 225.052 113.999   2
   0   8 -26 27210.1 3712.68   2
   0   8 -26 25712.1 3724.30   3
   0  -8  26 25395.0 3731.74   1
   0  -8 -26 28269.1 3728.70   1
   0  -8 -26 24888.2 3744.09   3
   0  -8 -26 20297.8 3737.01   2
   0   8 -26 24959.7 3698.17   4
   0   8  26 19498.8 3683.96   1
   0  -8 -27-58.6074 112.992   1
   0  -8 -27-40.0152 181.556   3
   0  -8 -27-44.6994 202.809   2
   0   8 -27 148.028 134.327   3
   0   8 -27-22.6683 118.762   2
   0   8 -27-18.5799 89.9658   4
   0  -8 -28 4586.56 866.235   1
   0   8 -28 4609.51 855.427   2
   0   8 -28 5085.29 875.820   3
   0  -8 -28 6347.85 933.086   2
   0   8 -28 5779.53 853.545   4
   0  -8 -28 5873.53 906.932   3
   0  -8 -29 2205.67 416.512   3
   0  -8 -29 929.229 396.185   2
   0   8 -29 2178.54 361.189   4
   0   8 -29 2423.11 372.956   2
   0  -8 -29 1423.11 364.679   1
   0  -8 -30 1367.09 337.191   3
   0  -8 -30 1379.89 358.072   2
   0  -8 -30 1398.10 295.190   1
   0   8 -30 1513.12 270.279   4
   0   8 -30 1361.99 278.545   2
   0   8 -31 1054.93 249.950   3
   0  -8 -31 1042.20 235.701   1
   0   8 -31 974.773 221.312   2
   0   8 -31 904.269 207.873   4
   0   8 -32 8884.44 1204.24   3
   0   8 -32 7525.08 1173.38   4
   0   8 -32 6597.85 1175.47   2
   0  -8 -32 6607.06 1187.11   1
   0  -8 -33 5946.64 955.239   1
   0   8 -33 6556.73 961.906   3
   0  -8 -33 6098.21 995.804   2
   0   8 -33 5861.34 934.206   4
   0   8 -33 5198.51 934.386   2
   0  -8 -33 5202.78 979.988   3
   0  -8 -34 3603.16 655.261   2
   0   8 -34 3341.92 590.163   4
   0  -8 -34 3463.37 612.469   1
   0   8 -34 3865.09 619.046   3
   0  -8 -34 3472.87 652.247   3
   0  -8 -35 46.5193 215.279   3
   0   8 -35 376.398 177.803   3
   0  -8 -35 630.474 232.134   2
   0   8 -35 213.178 128.663   4
   0  -8 -35 241.210 159.877   1
   0  -8 -36 8556.71 1329.22   3
   0  -8 -36 8627.20 1340.39   2
   0  -8 -36 8539.81 1299.77   1
   0   8 -36 8316.90 1294.61   3
   0   8 -36 7076.56 1270.65   2
   0   8 -37 649.140 200.155   3
   0  -8 -37 163.889 222.245   2
   0   8 -37 236.600 138.288   2
   0  -8 -37 145.568 209.060   3
   0  -8 -37 541.943 184.172   1
   0  -8 -38 16641.8 2735.84   1
   0  -8 -38 20474.9 2797.77   2
   0  -8 -38 18118.9 2772.09   3
   0   8 -38 17257.1 2720.68   2
   0   8 -38 16521.9 2731.62   3
   0  -8 -39 5146.94 1068.41   1
   0  -8 -39 8045.49 1150.81   2
   0  -8 -39 7014.15 1121.61   3
   0   8 -39 6974.26 1083.43   3
   0   8 -39 6457.56 1063.22   2
   0  -8 -40 2017.35 412.860   2
   0   8 -40 1779.40 324.358   2
   0  -8 -40 1548.05 339.790   1
   0  -8 -40 1285.05 387.542   3
   0   8 -40 1607.00 336.780   3
   0  -8 -41-58.6193 234.706   2
   0   8 -41 55.2758 78.6373   2
   0  -8 -41 39.5673 119.969   1
   0   8 -41 135.285 140.327   3
   0  -8 -41-52.3245 194.017   3
   0  -8 -42-59.5688 202.119   2
   0   8 -42 28.0104 113.279   2
   0   8 -42 511.761 179.497   3
   0  -8 -42-159.694 205.908   3
   0  -8 -42-80.8886 134.320   1
   0  -8 -43 7146.93 1160.40   1
   0  -8 -43 9256.80 1243.59   2
   0  -8 -43 5735.08 1177.50   3
   0   8 -43 7306.11 1152.65   3
   0   8 -43 6577.17 1130.98   2
   0   8 -44 984.780 251.213   2
   0   8 -44 1481.37 304.830   3
   0  -8 -44 1593.79 350.829   3
   0  -8 -44 1518.82 299.417   1
   0  -8 -44 1043.79 334.924   2
   0  -8 -45-62.2985 205.687   2
   0  -8 -45 111.583 189.047   3
   0   8 -45 178.366 168.879   3
   0   8 -45 29.9601 109.295   2
   0  -9   0 30.1650 134.955   1
   0   9   0-78.6935 117.357   1
   0   9   0 104.249 109.738   2
   0  -9   0 30.5934 158.607   2
   0   9   0-32.1616 143.887   3
   0  -9   0-27.8847 113.560   3
   0   9   1-64.4518 170.587   3
   0  -9  -1-167.273 124.726   3
   0   9  -1-31.8967 156.320   3
   0  -9   1-28.1338 112.580   3
   0   9   1-103.182 89.3964   1
   0  -9   1 151.565 148.558   1
   0   9  -1 53.1016 106.246   1
   0  -9  -1 120.915 139.049   1
   0  -9  -1 30.8011 147.313   2
   0   9  -1-51.9797 112.905   2
   0   9   1-26.1539 83.9157   2
   0   9  -1 121.601 164.174   4
   0   9  -2-95.4469 144.364   3
   0   9   2 64.7422 178.217   3
   0  -9   2 28.5546 125.920   3
   0   9   2-24.9997 110.247   1
   0  -9  -2-29.9655 126.177   1
   0  -9   2 30.3045 148.524   1
   0   9  -2-27.0513 73.7771   1
   0  -9  -2 27.8504 120.996   3
   0   9  -2-25.9910 104.016   2
   0   9   2 78.8094 117.537   2
   0  -9  -2 247.522 176.651   2
   0   9  -2-29.7042 142.074   4
   0   9  -3-31.7340 146.123   3
   0  -9   3 28.7621 123.219   3
   0   9   3-64.5742 154.562   3
   0   9   3 74.0243 87.7762   1
   0   9  -3 193.492 102.621   1
   0  -9   3 182.969 149.597   1
   0  -9  -3-125.435 157.440   2
   0  -9  -3 27.7389 109.202   3
   0   9   3-130.703 120.428   2
   0   9  -3 26.1476 92.9857   2
   0   9  -3 144.397 151.451   4
   0  -9   4 29.1234 90.8316   3
   0   9   4 65.1429 143.636   3
   0   9  -4 63.7779 167.084   3
   0   9   4 24.2024 77.6812   1
   0   9  -4 84.5891 95.3819   1
   0   9   4-51.8145 119.189   2
   0  -9  -4-31.9249 146.864   2
   0  -9  -4-27.8690 119.236   3
   0   9  -4-26.3580 121.262   2
   0   9  -4-28.1899 136.515   4
   0   9   5 65.9621 167.522   3
   0   9  -5-63.6490 154.332   3
   0  -9   5 29.2996 99.4550   3
   0  -9  -5 197.412 115.163   3
   0   9  -5 241.116 139.152   2
   0  -9  -5 129.894 172.107   2
   0   9   5-25.6726 115.171   2
   0   9   5-23.8675 99.2260   1
   0   9  -5-28.8967 102.850   1
   0   9  -5 163.820 130.861   4
   0  -9   6 117.944 116.022   3
   0   9  -6 126.175 149.090   3
   0  -9  -6 33.0580 152.182   2
   0   9   6-67.0633 160.486   3
   0   9   6 70.0408 103.127   1
   0   9  -6 28.8684 121.700   1
   0  -9   6 62.2038 139.276   1
   0   9   6-103.489 105.536   2
   0   9  -6 106.341 133.493   4
   0  -9   6-26.1161 110.128   4
   0   9  -7-28.6011 143.537   2
   0  -9   7 59.5361 74.7988   3
   0   9  -7 31.5657 147.214   3
   0   9   7-101.884 154.156   3
   0  -9  -7 133.986 169.980   2
   0   9   7 68.2556 92.7638   1
   0  -9   7-31.3659 160.933   1
   0   9   7 25.5575 105.954   2
   0   9  -7-26.0025 122.880   4
   0  -9   7 156.178 130.646   4
   0  -9   8-210.095 136.265   3
   0   9  -8-31.4142 142.616   3
   0   9   8 69.2048 154.879   3
   0  -9  -8-68.2054 156.941   2
   0   9  -8 28.5447 125.959   2
   0   9  -8 29.3897 86.2146   1
   0  -9   8 31.6499 143.685   1
   0  -9   8-77.0298 93.2479   4
   0   9  -8 386.107 148.321   4
   0   9   8 44.4697 80.7862   1
   0  -9   9 321.412 166.933   1
   0   9   9-35.3201 158.335   3
   0  -9  -9 312.807 176.598   2
   0   9  -9 28.3159 123.419   2
   0   9  -9 31.7579 131.924   3
   0  -9   9-51.0291 117.795   4
   0   9  -9-24.8254 123.516   4
   0   9   9 43.9799 86.9939   1
   0  -9  10-129.590 155.089   1
   0  -9 -10 140.104 159.061   2
   0   9  10-72.7624 150.834   3
   0   9 -10-140.432 127.609   2
   0   9 -10-62.8306 140.703   3
   0  -9  10 25.2109 93.6364   4
   0   9 -10-146.068 146.273   4
   0   9  10 43.2991 71.6753   1
   0  -9  11-32.6968 164.034   1
   0  -9 -11-70.7960 167.190   2
   0   9 -11 124.868 149.326   3
   0   9 -11 27.6941 134.127   2
   0  -9  11-25.1525 95.1455   4
   0   9 -11-48.2181 126.342   4
   0   9  11-63.6762 87.9608   1
   0   9 -12-27.2592 136.797   2
   0   9 -12 95.3848 114.124   4
   0  -9  12 25.0785 100.437   4
   0   9  12-20.8600 86.5008   1
   0  -9  12 99.1995 143.702   1
   0   9 -13 53.7631 123.661   2
   0  -9  13-100.918 160.893   1
   0  -9  13 74.9222 110.133   4
   0   9 -13 46.5710 123.271   4
   0   9  13-101.429 95.8146   1
   0   9 -14 26.4060 118.139   2
   0  -9  14-34.3132 155.690   1
   0  -9 -14-111.601 177.918   2
   0  -9  14-24.9248 108.281   4
   0   9 -14 22.7187 98.6979   4
   0  -9 -14 27.7030 134.144   1
   0   9  14-19.8097 82.0581   1
   0   9 -15-26.2537 115.762   2
   0  -9  15-67.7064 149.270   1
   0   9 -15 132.760 100.393   4
   0  -9 -15 37.4907 172.448   2
   0  -9  15-25.0521 96.5975   4
   0  -9 -15-83.1464 118.558   1
   0   9  15-19.0359 73.4001   1
   0   9 -16-30.9342 162.340   3
   0   9 -16-102.606 119.946   2
   0  -9  16 336.323 159.106   1
   0   9 -16 170.078 107.056   4
   0  -9 -16 191.466 198.744   2
   0   9  16 18.4408 68.9635   1
   0  -9 -16-27.8806 132.001   1
   0  -9  16 25.1924 89.8503   4
   0   9  17 53.7012 45.9861   1
   0   9 -17 153.079 164.008   3
   0   9 -17 51.1644 121.220   2
   0  -9  17 33.9565 140.995   1
   0  -9 -17 234.130 217.067   2
   0  -9  17 25.1569 109.735   4
   0   9 -17-21.0264 119.401   4
   0  -9 -17 167.464 151.055   1
   0   9 -18-93.2053 174.255   3
   0  -9  18 67.6091 144.630   1
   0   9 -18 20.5128 109.717   4
   0  -9 -18 39.7235 187.611   2
   0   9  18 52.0793 69.5157   1
   0   9 -18-24.9305 135.973   2
   0  -9 -18 28.1584 122.350   1
   0   9 -19 432.145 171.601   3
   0  -9  19-34.2344 148.800   1
   0   9 -19-142.616 111.213   4
   0  -9 -19-40.3801 193.187   2
   0   9  19 84.2818 79.7634   1
   0   9 -19 73.6337 120.392   2
   0  -9 -19-28.2772 124.786   1
   0   9 -20-183.226 165.044   3
   0  -9  20-68.4940 146.646   1
   0   9 -20-39.5253 110.017   4
   0  -9 -20-82.1347 194.050   2
   0   9  20-16.2261 76.9107   1
   0   9 -20 48.4413 125.738   2
   0  -9 -20-57.4361 130.465   1
   0   9 -21-153.760 164.439   3
   0  -9  21-103.968 152.815   1
   0   9 -21 97.4901 115.163   4
   0  -9 -21 41.9863 212.987   2
   0   9  21 15.8275 65.5664   1
   0   9 -21 24.1045 131.447   2
   0  -9 -21 29.1820 108.114   1
   0   9 -22-30.5640 146.227   3
   0  -9  22-34.5729 147.943   1
   0   9 -22 77.0640 98.8883   4
   0  -9 -22 42.7279 204.388   2
   0   9  22 15.2717 56.7110   1
   0   9 -22 72.4127 112.585   2
   0  -9 -22-29.5310 111.725   1
   0   9 -23-31.0122 157.316   3
   0  -9  23-69.9137 142.353   1
   0   9 -23 134.993 103.118   4
   0  -9 -23-219.356 193.443   2
   0   9  23 14.9838 70.7619   1
   0   9 -23-48.2173 110.895   2
   0  -9 -23-89.7412 129.946   1
   0   9 -24-31.1731 143.423   3
   0  -9  24 105.938 164.640   1
   0   9 -24 96.9851 86.8332   4
   0  -9 -24 134.064 175.620   2
   0   9  24-44.5505 49.0492   1
   0   9 -24-48.8841 110.942   2
   0  -9 -24 91.0376 123.615   1
   0  -9  25 35.4157 153.904   1
   0   9 -25-135.638 95.0549   4
   0  -9 -25 90.9055 197.492   2
   0   9 -25 195.995 101.561   2
   0  -9 -25-30.7394 127.388   1
   0   9 -25 126.101 156.382   3
   0   9 -26-63.7293 148.537   3
   0  -9  26-71.7059 130.024   1
   0  -9 -26-40.9114 183.026   3
   0  -9 -26-46.5872 217.166   2
   0   9 -26-24.4367 104.533   2
   0   9 -26 155.413 94.0645   4
   0  -9 -26-186.978 133.305   1
   0   9 -27 63.0305 128.439   3
   0  -9  27 254.380 157.943   1
   0  -9 -27-125.252 199.742   3
   0   9 -27-24.5166 109.799   2
   0  -9 -27 141.765 202.207   2
   0  -9 -27 159.368 127.642   1
   0   9 -27-58.3806 102.081   4
   0  -9  28 146.979 152.582   1
   0   9 -28-121.715 118.373   2
   0   9 -28 256.304 102.791   4
   0  -9 -28 145.138 210.443   2
   0  -9 -28-32.3450 127.561   1
   0  -9 -28-85.7228 186.510   3
   0   9 -29 141.565 109.548   4
   0  -9 -29 174.714 189.932   3
   0  -9 -29 32.8593 134.083   1
   0   9 -29-73.5982 126.112   2
   0  -9 -30-44.7808 182.681   3
   0   9 -30 128.489 137.838   3
   0   9 -30 144.871 91.8992   4
   0   9 -30 24.8717 123.809   2
   0  -9 -30-33.6238 125.035   1
   0   9 -31 226.331 160.505   3
   0  -9 -31 34.0849 139.005   1
   0   9 -31 21.4312 106.536   4
   0   9 -31-24.8329 116.002   2
   0   9 -32-32.5914 156.026   3
   0  -9 -32-52.1399 236.669   2
   0  -9 -32-34.8670 139.690   1
   0   9 -32-25.1996 128.019   2
   0   9 -32 197.608 102.586   4
   0  -9 -33-47.7503 210.600   3
   0   9 -33-32.7302 148.579   3
   0  -9 -33-106.457 234.750   2
   0  -9 -33-106.131 151.406   1
   0   9 -33 25.4507 112.322   2
   0   9 -33-22.6334 118.673   4
   0   9 -34 96.9506 157.268   3
   0  -9 -34 53.6508 226.434   2
   0  -9 -34 72.3665 137.710   1
   0  -9 -34-48.8217 202.823   3
   0   9 -34 163.944 111.716   4
   0   9 -35 64.9063 162.810   3
   0  -9 -35-273.496 248.194   2
   0  -9 -35-36.9884 145.365   1
   0   9 -35 72.1503 126.031   4
   0  -9 -35 49.5493 234.010   3
   0  -9 -36 50.5785 216.623   3
   0   9 -36 132.293 164.350   3
   0  -9 -36 111.475 206.761   2
   0  -9 -36 189.130 137.596   1
   0   9 -36-26.5329 112.224   2
   0   9 -36 74.0376 109.344   4
   0  -9 -37 154.751 250.047   3
   0   9 -37-166.374 174.729   3
   0  -9 -37-56.7548 223.319   2
   0  -9 -37 229.885 145.345   1
   0   9 -37 107.456 127.412   2
   0   9 -37 151.567 118.346   4
   0   9 -38 269.182 184.813   3
   0  -9 -38 115.542 223.855   2
   0  -9 -38-39.1366 155.366   1
   0   9 -38 191.204 129.240   2
   0  -9 -38-52.5744 255.527   3
   0   9 -39 34.0679 180.538   3
   0   9 -39 55.4958 132.985   2
   0  -9 -39 52.7384 222.211   3
   0  -9 -39-39.9906 160.250   1
   0  -9 -39 234.995 226.690   2
   0   9 -40 28.3192 83.0364   2
   0  -9 -40-53.6850 222.391   3
   0   9 -40 103.623 147.810   3
   0  -9 -40 81.6771 131.082   1
   0  -9 -40-179.183 211.884   2
   0   9 -41-171.087 120.126   2
   0   9 -41-69.4079 150.811   3
   0  -9 -41 109.231 218.578   3
   0  -9 -41 250.193 166.905   1
   0  -9 -41 121.351 183.577   2
   0   9 -42 28.7361 123.804   2
   0   9 -42 174.633 156.945   3
   0  -9 -42 111.059 230.466   3
   0  -9 -42 127.650 148.184   1
   0  -9 -42 61.6212 208.911   2
   0   9 -43 28.9483 111.638   2
   0  -9 -43 56.4094 175.888   3
   0   9 -43 35.2010 157.491   3
   0  -9 -43 43.4133 150.454   1
   0  -9 -43-187.613 206.144   2
   0   9 -44 87.8718 124.452   2
   0  -9 -44-44.2891 130.785   1
   0  -9 -44 253.692 215.135   2
   0   9 -44 177.235 166.080   3
   0  -9 -44 57.2697 203.815   3
   0  10   0 34038.1 6879.13   1
   0 -10   0 56701.0 6921.28   1
   0 -10   0 53649.5 6915.82   2
   0  10   0 39247.7 6884.58   2
   0  10   0 50335.8 6915.52   3
   0 -10   0 40909.7 6890.10   3
   0  10  -1 88787.3 12140.4   4
   0  10  -1 71381.5 12118.0   1
   0 -10   1 81239.1 12134.4   1
   0  10   1 73777.2 12120.5   1
   0 -10  -1 78784.0 12135.4   1
   0  10  -1 74194.8 12118.4   2
   0  10   1 79263.5 12122.1   2
   0 -10  -1 97119.0 12148.4   2
   0  10  -1 86383.4 12144.0   3
   0  10   1 77909.3 12136.4   3
   0 -10   1 74902.1 12124.2   3
   0 -10  -1 70988.3 12120.0   3
   0  10  -2 6852.87 1013.26   4
   0 -10   2 6584.93 1010.11   1
   0  10  -2 5554.48 988.047   1
   0 -10  -2 5548.10 1003.49   1
   0  10   2 5023.02 981.980   1
   0  10   2 5676.02 992.150   2
   0  10  -2 5710.34 990.211   2
   0 -10  -2 7572.33 1023.71   2
   0  10   2 6081.53 1013.18   3
   0 -10  -2 6276.91 997.844   3
   0  10  -2 7097.71 1021.59   3
   0 -10   2 6105.12 998.397   3
   0 -10  -3 139.006 153.679   2
   0  10  -3-28.5127 106.276   2
   0 -10  -3-121.233 130.178   3
   0  10   3 228.532 130.140   2
   0  10   3-27.1014 96.8368   1
   0  10  -3 64.3687 146.495   4
   0 -10   3 202.413 151.377   1
   0 -10  -3 99.0504 166.027   1
   0  10  -3-29.9935 111.730   1
   0 -10   3 188.735 112.183   3
   0  10   3-36.0042 163.777   3
   0  10  -3 211.930 175.541   3
   0  10  -4 19220.1 2818.55   4
   0 -10  -4 17578.7 2815.70   1
   0  10   4 17074.8 2801.03   1
   0 -10   4 22216.0 2832.53   1
   0  10  -4 17289.5 2805.59   2
   0 -10  -4 18022.6 2822.63   2
   0  10  -4 19518.8 2827.43   3
   0 -10   4 15817.9 2807.84   3
   0 -10  -4 16678.9 2805.16   3
   0  10   4 18290.3 2825.75   3
   0  10  -5 1015.14 225.569   2
   0 -10  -5 860.949 258.059   2
   0 -10  -5 1009.01 230.620   3
   0  10   5 1048.90 221.310   1
   0  10  -5 1409.54 265.494   4
   0 -10  -5 1190.34 257.339   1
   0  10  -5 566.158 254.490   3
   0  10   5 983.954 254.709   3
   0  10   6 3923.40 773.590   3
   0 -10  -6 4736.47 781.057   2
   0  10  -6 4250.34 755.951   2
   0  10  -6 5271.03 787.124   3
   0  10  -6 4114.43 756.128   4
   0 -10   6 5118.70 776.359   1
   0 -10  -6 4554.69 764.345   1
   0  10   6 4489.07 746.661   1
   0  10   7-150.095 194.818   3
   0 -10  -7 148.078 158.711   2
   0  10   7 25.2115 99.6267   1
   0  10  -7 29.0818 130.532   4
   0 -10   7 114.577 130.394   4
   0 -10   7 276.456 165.610   1
   0 -10  -7 63.5096 154.120   1
   0  10  -7 35.1239 168.316   3
   0  10   8 8746.23 1347.35   1
   0  10   8 8743.61 1380.00   3
   0 -10  -8 12052.0 1407.61   2
   0  10  -8 8542.63 1372.94   3
   0 -10   8 6856.45 1345.39   4
   0  10  -8 9067.99 1362.16   4
   0 -10  -8 7038.90 1351.77   1
   0 -10   8 8794.31 1369.96   1
   0  10  -8 8018.33 1361.04   2
   0  10   9 5602.53 906.908   1
   0  10   9 4975.31 935.436   3
   0 -10  -9 6498.11 955.106   2
   0  10  -9 6670.00 943.745   3
   0 -10   9 4905.72 909.205   4
   0  10  -9 6008.37 923.468   4
   0 -10   9 6408.92 940.628   1
   0 -10  -9 4097.43 906.425   1
   0  10  -9 5845.34 930.894   2
   0  10  10 5169.79 1125.23   1
   0  10  10 8823.74 1192.03   3
   0 -10 -10 8957.92 1190.79   2
   0  10 -10 7350.74 1160.33   2
   0 -10  10 8087.15 1173.22   1
   0 -10 -10 7597.31 1158.27   1
   0 -10  10 5569.69 1135.92   4
   0  10 -10 7794.18 1152.30   4
   0  10 -10 7246.93 1165.31   3
   0  10 -11 9492.39 1658.03   3
   0 -10 -11 10113.0 1672.67   2
   0  10  11 11788.4 1688.68   3
   0  10 -11 10419.9 1656.38   2
   0 -10  11 11337.5 1670.67   1
   0 -10 -11 10214.6 1657.06   1
   0 -10  11 9557.87 1643.98   4
   0  10 -11 9999.71 1646.95   4
   0  10  11 10671.1 1642.24   1
   0  10 -12 58571.2 9360.05   3
   0 -10 -12 62865.1 9372.95   2
   0  10 -12 65685.4 9356.15   2
   0 -10  12 59109.9 9344.68   4
   0  10 -12 62216.6 9347.00   4
   0  10  12 57249.8 9336.11   1
   0 -10  12 60749.8 9364.79   1
   0 -10 -12 59654.1 9354.61   1
   0  10 -13 1308.96 328.392   3
   0  10 -13 1414.86 309.287   2
   0 -10 -13 2198.27 335.762   1
   0  10  13 1290.61 279.754   1
   0 -10  13 1585.46 307.120   4
   0  10 -13 1717.59 308.229   4
   0 -10  13 1313.08 329.799   1
   0 -10  14 38272.5 5456.75   1
   0  10 -14 34979.6 5433.80   2
   0  10  14 31747.5 5414.02   1
   0 -10 -14 39260.4 5446.21   1
   0  10 -14 34225.0 5426.77   4
   0 -10  15 31741.1 4276.29   1
   0  10 -15 28307.9 4251.71   2
   0  10 -15 26546.8 4239.77   4
   0  10  15 25410.9 4231.75   1
   0 -10 -15 26879.1 4251.25   1
   0 -10 -15 27259.5 4277.03   2
   0 -10 -16 14212.1 2507.27   1
   0  10  16 14289.3 2487.69   1
   0 -10  16 15717.3 2527.40   1
   0 -10 -16 19535.1 2555.88   2
   0  10 -16 17253.5 2514.79   2
   0  10 -16 17022.4 2504.35   4
   0 -10  17 330.643 218.735   1
   0 -10 -17 656.031 193.533   1
   0  10  17 789.502 166.760   1
   0 -10 -17 591.394 243.475   2
   0  10 -17 1023.92 195.656   4
   0  10 -17 598.462 193.444   2
   0  10 -18 513.476 154.067   4
   0 -10 -18 559.352 240.788   2
   0  10 -18 439.642 205.730   3
   0  10 -18 639.054 181.269   2
   0 -10  18 703.079 213.923   1
   0  10  18 296.291 119.139   1
   0 -10 -18 188.558 162.810   1
   0  10 -19 25469.6 3290.44   3
   0 -10 -19 28069.7 3325.84   2
   0 -10  19 21571.9 3281.72   1
   0  10 -19 22514.3 3256.75   4
   0  10 -19 21111.2 3264.16   2
   0 -10 -19 16980.1 3260.38   1
   0  10  19 18038.5 3240.32   1
   0  10 -20 46473.4 7943.83   3
   0 -10  20 48792.3 7953.41   1
   0 -10 -20 56817.2 7979.45   2
   0  10 -20 53667.1 7938.20   2
   0  10 -20 51233.1 7927.61   4
   0 -10 -20 71969.2 7967.72   1
   0  10  20 43274.8 7913.60   1
   0 -10  21 3745.19 637.908   1
   0  10 -21 3624.29 599.929   4
   0 -10 -21 4013.13 666.980   2
   0  10 -21 3170.84 604.646   2
   0  10 -21 3615.37 633.893   3
   0 -10 -21 3633.49 624.157   1
   0 -10  22 37.4226 152.664   1
   0  10 -22 21.4398 100.354   4
   0 -10 -22-45.6672 192.488   2
   0  10 -22 52.6716 127.842   2
   0  10 -22 65.6525 147.136   3
   0 -10 -22 257.373 144.213   1
   0 -10  23 6365.23 1074.00   1
   0  10 -23 6345.06 1042.06   4
   0 -10 -23 5661.29 1090.93   2
   0  10 -23 6784.54 1053.33   2
   0  10 -23 6792.36 1073.96   3
   0 -10 -23 6638.64 1069.23   1
   0 -10  24 37.5804 144.918   1
   0  10 -24 20.9535 105.122   4
   0 -10 -24-94.7736 192.980   2
   0  10 -24-52.9743 113.321   2
   0  10 -24 133.419 159.535   3
   0 -10 -24 33.0494 136.900   1
   0 -10  25 189.469 160.191   1
   0  10 -25 83.9557 106.566   4
   0 -10 -25 48.2538 208.889   2
   0  10 -25 263.726 136.115   2
   0  10 -25 333.113 168.263   3
   0 -10 -25 368.840 159.558   1
   0 -10  26 267.768 171.356   1
   0  10 -26 21.0583 95.9489   4
   0 -10 -26 197.475 201.233   2
   0  10 -26 26.2902 114.543   2
   0  10 -26-33.8023 155.731   3
   0 -10 -26 34.0618 138.986   1
   0  10 -27 125.346 105.064   4
   0 -10 -27 50.0071 210.682   2
   0  10 -27-26.6313 117.672   2
   0 -10 -27 69.1068 119.979   1
   0 -10  27-38.6517 160.269   1
   0  10 -28 2755.34 522.403   2
   0  10 -28 3141.93 508.883   4
   0 -10 -28 3207.17 540.230   1
   0 -10  28 2829.98 546.110   1
   0 -10  29 235.581 166.608   1
   0  10 -29 132.495 120.350   2
   0  10 -29 33.8682 141.802   3
   0 -10 -29 35.6566 125.291   1
   0  10 -29 190.319 109.258   4
   0  10 -30 104.963 122.776   2
   0  10 -30 67.9642 143.464   3
   0 -10 -30-52.9244 219.459   2
   0 -10 -30-36.1096 139.633   1
   0  10 -30 106.855 97.5372   4
   0  10 -31 2083.60 353.461   2
   0  10 -31 2385.67 388.999   3
   0 -10 -31 1242.31 395.384   2
   0  10 -31 1639.55 333.598   4
   0 -10 -31 1473.57 357.355   1
   0 -10 -32-37.2666 155.296   1
   0  10 -32 288.716 145.567   2
   0 -10 -32 218.537 235.770   2
   0  10 -32 650.610 183.079   3
   0  10 -32 447.460 132.509   4
   0 -10 -32 96.9015 213.612   3
   0 -10 -33-198.026 227.731   3
   0  10 -33 237.372 173.935   3
   0 -10 -33-111.384 259.621   2
   0 -10 -33 38.0332 140.919   1
   0  10 -33-23.0606 108.931   4
   0 -10 -34 2209.40 490.294   3
   0  10 -34 3060.13 472.546   3
   0 -10 -34 1418.86 483.526   2
   0  10 -34 2464.31 426.620   4
   0 -10 -34 2154.33 450.758   1
   0 -10 -35 1492.02 285.362   1
   0  10 -35 948.392 242.595   2
   0  10 -35 1052.86 281.268   3
   0 -10 -35 1271.30 340.923   2
   0  10 -35 1139.33 237.014   4
   0 -10 -35 1332.44 331.507   3
   0 -10 -36 10655.5 1826.09   1
   0  10 -36 11563.4 1824.43   3
   0  10 -36 10464.6 1804.83   2
   0 -10 -36 12640.1 1880.23   2
   0 -10 -36 11706.4 1862.44   3
   0  10 -36 12166.0 1804.35   4
   0 -10 -37 204.249 152.809   1
   0  10 -37-82.6402 121.527   2
   0  10 -37 68.3648 168.854   3
   0 -10 -37-59.2510 225.027   2
   0  10 -37 436.167 145.440   4
   0 -10 -37 211.667 223.802   3
   0 -10 -38 9016.65 1703.49   1
   0  10 -38 9616.50 1702.00   3
   0 -10 -38 12532.5 1777.69   2
   0  10 -38 10639.9 1688.09   4
   0  10 -38 11222.6 1692.65   2
   0 -10 -38 12178.8 1759.60   3
   0 -10 -39 6242.11 1153.79   1
   0  10 -39 7536.59 1157.50   3
   0 -10 -39 8082.40 1219.70   2
   0  10 -39 7915.73 1135.75   4
   0  10 -39 5781.49 1122.40   2
   0 -10 -39 7349.45 1198.05   3
   0 -10 -40 5244.25 958.143   3
   0 -10 -40 5595.97 978.438   2
   0 -10 -40 4558.66 914.480   1
   0  10 -40 5783.50 901.984   2
   0  10 -40 5492.95 917.597   3
   0  10 -41 106.711 168.447   3
   0  10 -41 58.3354 125.401   2
   0 -10 -41 56.7319 192.267   3
   0 -10 -41 87.6587 152.401   1
   0 -10 -41 126.244 219.098   2
   0  10 -42 2405.79 452.499   2
   0 -10 -42 1786.97 509.649   3
   0  10 -42 2483.65 470.431   3
   0 -10 -42 3262.24 497.363   1
   0 -10 -42 2562.34 533.084   2
   0  10 -43 1045.49 238.776   2
   0 -10 -43 877.827 307.995   3
   0  10 -43 1227.29 261.378   3
   0 -10 -43 728.273 242.313   1
   0 -10 -43 714.559 286.828   2
   0 -10 -44 1448.11 374.492   2
   0  10 -44 1160.04 283.767   3
   0 -10 -44 1780.96 388.660   3
   0  10 -44 1141.09 261.068   2
   0 -11   0-36.5733 164.100   1
   0 -11   0-37.5938 184.664   2
   0  11   0 352.336 189.973   3
   0 -11  -1-73.0897 147.193   1
   0 -11   1-110.047 145.112   1
   0  11  -1-111.673 191.653   4
   0 -11  -1-113.043 178.737   2
   0  11   1-117.985 186.484   3
   0  11  -1-155.160 179.214   3
   0 -11  -2-147.040 171.357   1
   0 -11   2 73.7517 160.189   1
   0  11  -2 72.5001 183.886   4
   0 -11  -2-37.9035 176.687   2
   0  11   2-39.4942 174.143   3
   0  11  -2 77.6001 163.360   3
   0 -11  -3-36.7655 164.498   1
   0 -11   3-147.843 160.578   1
   0  11  -3 141.935 151.810   4
   0 -11  -3 76.2886 175.473   2
   0  11   3-79.4848 175.256   3
   0  11  -3-38.7421 173.340   3
   0 -11  -4-72.3504 137.436   1
   0 -11   4-73.9565 156.269   1
   0  11  -4-173.080 153.224   4
   0 -11  -4-115.709 173.071   2
   0  11   4-39.6884 185.495   3
   0  11  -4-38.7118 166.141   3
   0 -11  -5 71.5809 157.839   1
   0 -11   5 37.0232 158.401   1
   0  11  -5-34.0215 164.758   4
   0 -11  -5-39.1728 187.371   2
   0  11  -5 38.6197 175.249   3
   0  11   5 39.8016 162.108   3
   0 -11  -6-39.7197 170.031   2
   0  11  -6 33.1877 142.114   4
   0  11   6-56.4176 106.853   1
   0 -11  -6-176.784 169.221   1
   0  11  -6 191.213 163.718   3
   0  11   6-202.325 188.738   3
   0 -11  -7-121.114 190.678   2
   0  11  -7 32.2335 144.238   4
   0  11   7-27.6389 98.0826   1
   0 -11  -7 70.1673 150.110   1
   0 -11   7-37.5529 177.369   1
   0  11  -7-38.3319 164.002   3
   0  11   7-81.9378 175.280   3
   0  11  -8 38.1418 175.855   3
   0  11   8 124.507 169.435   3
   0 -11  -8 40.9498 201.043   2
   0  11  -8 174.145 156.279   2
   0  11   8 27.1162 105.246   1
   0 -11  -8 139.867 152.371   1
   0 -11   8-227.788 172.671   1
   0  11  -8 254.517 154.516   4
   0  11  -9-152.531 205.942   3
   0 -11  -9-41.5760 208.559   2
   0  11   9 83.9992 179.676   3
   0  11  -9 34.8194 146.619   2
   0  11   9-79.4574 102.152   1
   0  11  -9 31.4063 136.449   4
   0 -11   9 228.833 163.162   1
   0 -11  -9 34.9521 129.504   1
   0 -11 -10 34.9890 140.083   1
   0  11  10 26.2331 110.548   1
   0 -11 -10 125.987 190.599   2
   0  11  10 85.2280 179.479   3
   0  11 -10 68.9803 138.088   2
   0  11 -10-151.612 194.451   3
   0  11 -10 91.8296 140.875   4
   0 -11  10-38.2954 156.018   1
   0 -11 -11-138.280 159.028   1
   0  11  11 25.9483 92.0599   1
   0  11  11 130.175 182.705   3
   0 -11 -11-298.278 227.856   2
   0  11 -11-68.2878 146.072   2
   0  11 -11-113.326 187.328   3
   0  11 -11 178.938 140.853   4
   0 -11  11 38.6858 168.065   1
   0  11  12-25.3744 90.2425   1
   0 -11 -12 34.1862 144.087   1
   0 -11 -12-130.168 185.723   2
   0  11  12-176.708 170.468   3
   0  11 -12 66.8950 147.629   2
   0  11 -12 113.078 178.124   3
   0  11 -12 266.347 155.187   4
   0 -11  12 77.7231 178.876   1
   0  11  13-24.8658 104.882   1
   0 -11 -13 34.2538 151.168   1
   0  11  13-90.6352 171.460   3
   0 -11 -13 174.006 215.803   2
   0  11 -13-87.5326 144.820   4
   0  11 -13 165.773 152.633   2
   0  11 -13 301.295 189.018   3
   0 -11  13-78.5567 173.306   1
   0 -11  14 39.6924 164.452   1
   0  11 -14 32.4676 132.281   2
   0 -11 -14 68.5066 151.092   1
   0  11 -14 114.628 126.426   4
   0  11 -14-185.363 177.352   3
   0 -11  15 121.059 188.105   1
   0  11 -15-96.8836 124.523   2
   0 -11 -15 34.3102 153.494   1
   0  11 -15 84.5577 126.096   4
   0  11 -15-184.835 197.666   3
   0  11 -16 31.5324 143.927   2
   0 -11 -16 34.2910 119.862   1
   0  11 -16 109.498 133.474   4
   0 -11  16 160.792 177.940   1
   0 -11 -16 270.923 241.952   2
   0  11 -17 186.940 145.347   2
   0 -11  17-80.4891 185.201   1
   0 -11 -17 68.9202 142.841   1
   0  11 -17-53.9671 127.554   4
   0 -11 -17 91.9508 245.900   2
   0 -11  18 119.414 195.500   1
   0 -11 -18 139.259 139.908   1
   0 -11 -18-93.4326 229.308   2
   0  11 -18 181.364 114.974   4
   0  11 -18-30.8412 151.697   2
   0 -11  19 120.038 168.495   1
   0 -11 -19-141.843 260.308   2
   0  11 -19-25.3339 127.113   4
   0  11 -19 30.4972 128.440   2
   0 -11 -19 69.9578 142.476   1
   0 -11 -20 139.983 145.257   1
   0  11 -20-218.448 178.676   3
   0 -11 -20-47.7000 222.556   2
   0  11 -20 75.2647 123.316   4
   0  11 -20 60.2503 142.580   2
   0 -11  20 317.246 169.900   1
   0 -11  21 119.978 151.214   1
   0  11 -21-59.4818 121.115   2
   0 -11 -21 48.4381 200.625   2
   0  11 -21-36.0761 163.686   3
   0 -11 -21 70.4145 124.879   1
   0  11 -21-24.2150 109.871   4
   0 -11  22-40.2597 163.949   1
   0  11 -22-29.1033 118.518   2
   0 -11 -22-98.2895 174.312   2
   0  11 -22 178.258 166.191   3
   0 -11 -22 35.4028 103.689   1
   0  11 -22-23.9729 111.753   4
   0 -11  23 527.264 201.299   1
   0  11 -23 28.5534 114.571   2
   0 -11 -23-149.198 246.756   2
   0  11 -23-142.571 168.536   3
   0 -11 -23 35.6401 142.865   1
   0  11 -23 70.5653 107.062   4
   0 -11  24 201.642 149.738   1
   0  11 -24 141.250 124.969   2
   0 -11 -24 152.495 217.674   2
   0  11 -24 34.9403 158.849   3
   0 -11 -24-35.9394 127.868   1
   0  11 -24-23.0877 70.5562   4
   0 -11  25-121.819 170.966   1
   0  11 -25-84.3688 116.481   2
   0 -11 -25 51.3798 216.325   2
   0  11 -25 70.5201 150.831   3
   0  11 -25 45.3898 112.537   4
   0 -11 -25 36.1953 144.832   1
   0  11 -26 28.3525 111.406   2
   0 -11 -26-51.8481 231.953   2
   0  11 -26-67.7828 114.615   4
   0 -11 -26 73.5912 121.285   1
   0 -11  26 40.8912 172.165   1
   0  11 -27 22.6123 106.801   4
   0  11 -27 84.5102 126.038   2
   0 -11 -27-74.2411 134.633   1
   0 -11  27-81.4861 163.040   1
   0 -11  28 123.334 158.567   1
   0  11 -28-196.618 134.392   2
   0  11 -28 35.7829 140.657   3
   0 -11 -28 37.5274 139.079   1
   0  11 -28-22.4696 104.816   4
   0 -11  29 82.9231 165.918   1
   0  11 -29-56.7558 111.525   2
   0 -11 -29 217.972 233.113   2
   0  11 -29 71.9761 144.018   3
   0 -11 -29-38.0919 146.892   1
   0  11 -29-22.4207 103.151   4
   0 -11  30-167.456 177.148   1
   0  11 -30 144.307 155.337   3
   0 -11 -30 55.5709 215.003   2
   0  11 -30 249.244 121.239   4
   0  11 -30 166.939 123.952   2
   0 -11 -30-116.287 150.506   1
   0  11 -31 216.723 173.089   3
   0 -11 -31 450.672 257.280   2
   0  11 -31 226.331 117.270   4
   0  11 -31 196.183 132.221   2
   0 -11 -31-117.848 151.406   1
   0 -11 -32 57.3903 233.733   2
   0  11 -32 22.9998 98.4490   4
   0  11 -32-71.0137 149.536   3
   0 -11 -32-119.921 151.180   1
   0 -11 -33-233.733 242.029   2
   0  11 -33 47.0034 103.646   4
   0 -11 -33 40.5764 143.933   1
   0  11 -33-71.2229 147.511   3
   0  11 -34-35.6839 157.576   3
   0 -11 -34-58.9108 235.882   2
   0  11 -34 48.0112 113.689   4
   0  11 -34 83.9365 125.463   2
   0 -11 -34 206.630 150.118   1
   0  11 -35 35.8186 164.778   3
   0 -11 -35-59.9140 217.299   2
   0  11 -35 98.7068 110.428   4
   0  11 -35-84.7535 133.441   2
   0 -11 -35 83.7458 138.046   1
   0  11 -36-143.334 155.860   3
   0 -11 -36-60.9172 239.491   2
   0  11 -36 303.711 130.043   4
   0  11 -36 28.5408 135.011   2
   0 -11 -36-42.6409 154.840   1
   0  11 -37 35.7078 175.011   3
   0 -11 -37-61.9103 272.994   2
   0  11 -37-25.8469 132.586   4
   0  11 -37 85.2623 117.742   2
   0 -11 -37-43.4275 135.425   1
   0  11 -38 250.513 163.360   3
   0 -11 -38 188.645 261.062   2
   0  11 -38 53.2692 115.335   4
   0 -11 -38 88.4220 134.924   1
   0  11 -38 85.9512 113.994   2
   0 -11 -39-44.6263 135.017   1
   0 -11 -39 126.743 253.593   2
   0  11 -39-29.0554 131.863   2
   0  11 -39-35.7919 164.661   3
   0  11 -40-143.564 155.911   3
   0 -11 -40 171.824 248.802   3
   0 -11 -40-45.4359 171.793   1
   0 -11 -40 128.647 248.021   2
   0  11 -40 29.5401 122.352   2
   0  11 -41-72.3172 175.294   3
   0 -11 -41-290.902 267.755   3
   0 -11 -41 46.2394 152.658   1
   0 -11 -41 130.459 241.803   2
   0  11 -41-59.5734 129.682   2
   0  11 -42-328.406 200.712   3
   0 -11 -42-236.009 265.269   3
   0 -11 -42-47.0590 161.309   1
   0  11 -42-150.878 139.421   2
   0 -11 -42 132.241 251.382   2
   0  11 -43-30.5399 126.910   2
   0 -11 -43 133.991 253.516   2
   0 -11 -43 59.8441 239.681   3
   0  11 -43 184.393 181.024   3
   0 -12   0 18195.8 2460.91   2
   0 -12   0 12153.7 2429.20   1
   0  12   0 15548.7 2452.22   3
   0  12   0 16702.9 2456.57   4
   0 -12  -1 1564.84 379.929   2
   0 -12  -1 2223.97 402.057   1
   0 -12   1 2078.67 399.943   1
   0  12  -1 1861.14 398.770   3
   0  12   1 1500.81 388.108   3
   0  12  -1 1899.52 396.240   4
   0 -12  -2 828.085 223.124   2
   0 -12  -2 238.958 195.950   1
   0 -12   2 837.422 234.191   1
   0  12   2 343.896 221.175   3
   0  12  -2 378.741 217.159   3
   0  12  -2 475.166 224.910   4
   0 -12  -3 3701.30 606.811   2
   0 -12   3 3494.28 589.613   1
   0 -12  -3 2470.84 564.573   1
   0  12  -3 3792.69 602.921   3
   0  12   3 2468.18 577.858   3
   0  12  -3 3528.34 589.997   4
   0 -12  -4 24849.8 3678.25   2
   0 -12   4 25073.7 3674.79   1
   0 -12  -4 29218.3 3684.49   1
   0  12  -4 22823.2 3669.28   3
   0  12   4 18234.7 3654.90   3
   0  12  -4 20308.6 3653.56   4
   0 -12  -5 10988.0 1747.62   2
   0  12  -5 12039.2 1744.72   4
   0 -12   5 9625.11 1734.09   1
   0 -12  -5 10544.1 1737.16   1
   0  12   5 10036.8 1745.70   3
   0  12  -5 11633.2 1749.56   3
   0 -12  -6 5388.88 868.513   2
   0  12  -6 5205.79 859.892   3
   0  12  -6 5034.97 845.324   4
   0 -12  -6 4989.66 845.457   1
   0  12   6 4103.33 844.430   3
   0 -12  -7 55699.0 7395.32   2
   0  12  -7 47659.0 7377.40   3
   0 -12   7 47262.5 7374.67   1
   0 -12  -7 43155.3 7363.42   1
   0  12   7 47345.9 7381.23   3
   0  12  -7 46461.1 7364.71   4
   0 -12  -8 3010.42 569.153   2
   0  12  -8 3359.90 554.960   4
   0 -12  -8 2297.63 541.472   1
   0 -12   8 2822.36 548.039   1
   0  12   8 3233.79 573.119   3
   0  12  -8 3240.55 570.057   3
   0  12   9 34439.8 5391.28   3
   0 -12  -9 34882.9 5391.95   2
   0  12  -9 32872.9 5381.52   3
   0  12  -9 31873.3 5367.22   4
   0 -12  -9 37582.4 5384.54   1
   0 -12   9 33017.9 5381.08   1
   0  12  -9 37270.9 5382.88   2
   0  12  10 17507.7 3115.39   3
   0 -12 -10 23830.0 3149.48   2
   0  12 -10 21448.0 3125.59   3
   0  12 -10 18918.9 3099.21   4
   0 -12  10 17468.2 3109.59   1
   0 -12 -10 19235.9 3107.43   1
   0  12 -10 21083.5 3112.62   2
   0 -12 -11 874.661 282.824   2
   0  12  11 512.108 248.234   3
   0  12 -11 939.108 268.346   3
   0  12 -11 891.065 242.358   4
   0 -12  11 621.761 258.559   1
   0 -12 -11 916.830 248.315   1
   0  12 -11 858.581 235.808   2
   0  12  12 8380.12 1374.05   3
   0 -12 -12 10758.4 1398.27   2
   0  12 -12 6579.64 1337.84   2
   0  12 -12 7536.78 1338.63   4
   0 -12  12 9408.15 1375.57   1
   0 -12 -12 8294.70 1357.86   1
   0  12 -12 8555.69 1364.61   3
   0  12 -13 40.4409 183.502   3
   0  12  13 48.2020 218.713   3
   0 -12 -13-47.3340 229.203   2
   0  12 -13 72.9006 143.243   2
   0 -12 -13 151.535 169.496   1
   0  12 -13-160.135 155.093   4
   0 -12  13 41.9294 170.762   1
   0  12 -14 1005.05 263.932   3
   0  12 -14 569.223 213.848   2
   0  12  14 686.905 264.091   3
   0 -12 -14 1667.28 308.563   2
   0 -12 -14 787.607 240.590   1
   0  12 -14 692.975 214.772   4
   0 -12  14 764.061 253.934   1
   0  12 -15 10609.8 1706.45   2
   0 -12  15 11800.2 1734.29   1
   0 -12 -15 10451.0 1716.64   1
   0  12  15 10152.3 1736.95   3
   0  12 -15 10178.9 1716.95   3
   0  12 -15 10731.1 1702.72   4
   0  12 -16 6857.24 1203.22   2
   0 -12  16 8611.06 1239.57   1
   0 -12 -16 7465.75 1210.61   1
   0  12 -16 6953.99 1193.15   4
   0  12 -16 7374.26 1218.24   3
   0  12 -17 910.925 284.857   3
   0  12 -17 1567.58 279.272   2
   0 -12  17 607.501 285.519   1
   0 -12 -17 829.139 254.005   1
   0  12 -17 1099.06 252.740   4
   0 -12  18 13335.0 1932.43   1
   0 -12 -18 12358.2 1943.70   2
   0  12 -18 11424.8 1900.69   2
   0  12 -18 10959.9 1887.17   4
   0 -12 -18 12777.4 1914.76   1
   0  12 -19 2554.61 480.803   2
   0 -12  19 3040.34 514.892   1
   0 -12 -19 2078.49 523.894   2
   0  12 -19 2632.93 467.688   4
   0 -12 -19 2545.06 497.940   1
   0  12 -20 2683.70 579.900   2
   0 -12 -20 4273.02 678.307   2
   0  12 -20 3744.79 580.673   4
   0 -12 -20 2787.92 588.044   1
   0 -12  20 3523.48 614.570   1
   0 -12 -21 1512.92 460.723   2
   0  12 -21 1741.61 409.295   2
   0 -12  21 1955.28 443.126   1
   0  12 -21 2592.68 416.330   4
   0 -12 -21 2933.82 446.410   1
   0  12 -22 984.763 213.880   2
   0  12 -22 613.191 225.875   3
   0 -12 -22 737.348 264.487   2
   0 -12  22 256.806 197.433   1
   0  12 -22 291.570 155.509   4
   0 -12 -22 426.744 195.829   1
   0  12 -23 3814.46 650.051   2
   0  12 -23 3842.25 669.731   3
   0 -12 -23 3974.42 703.672   2
   0 -12  23 3355.49 669.974   1
   0 -12 -23 3158.77 655.258   1
   0  12 -23 4077.55 638.154   4
   0  12 -24 744.861 214.123   4
   0 -12 -24 590.234 305.992   2
   0 -12 -24 1336.05 272.121   1
   0  12 -24 1214.35 247.609   2
   0 -12  24 1168.20 293.249   1
   0  12 -25 125.540 126.080   4
   0 -12 -25 79.0494 142.858   1
   0  12 -25 122.159 123.107   2
   0 -12  25 558.394 224.369   1
   0  12 -26 49.3256 110.904   4
   0 -12  26 129.547 176.206   1
   0 -12 -26 39.7498 128.021   1
   0  12 -26 90.6819 141.351   2
   0  12 -27 2215.58 390.004   2
   0  12 -27 2541.91 436.206   3
   0 -12 -27 1675.32 455.626   2
   0 -12  27 1780.13 419.144   1
   0  12 -27 2018.60 378.559   4
   0 -12 -27 2056.14 412.591   1
   0  12 -28 723.338 185.580   2
   0 -12  28 915.799 243.892   1
   0  12 -28 527.023 197.251   3
   0 -12 -28 455.253 264.203   2
   0 -12 -28 608.939 208.638   1
   0  12 -28 679.277 179.123   4
   0  12 -29 7632.54 1160.47   4
   0 -12 -29 5848.71 1216.24   2
   0  12 -29 6919.86 1183.21   3
   0  12 -29 8346.88 1174.29   2
   0 -12 -29 5036.51 1169.78   1
   0 -12 -30 82.4084 137.293   1
   0  12 -30 119.703 114.827   4
   0 -12 -30 467.148 258.258   2
   0  12 -30 90.4774 136.409   2
   0  12 -30 75.1764 159.527   3
   0 -12 -31 2852.79 578.355   2
   0  12 -31 2536.38 458.461   4
   0  12 -31 2821.48 500.208   3
   0 -12 -31 2510.98 494.902   1
   0 -12 -32 850.343 213.387   1
   0 -12  32 668.867 261.487   1
   0 -12 -32 418.242 275.159   2
   0  12 -32 563.854 218.074   3
   0  12 -32 696.987 177.561   4
   0  12 -33 193.505 104.204   4
   0 -12 -33 121.535 221.481   2
   0  12 -33 117.360 142.046   2
   0  12 -33 150.229 143.708   3
   0 -12 -33 42.8504 153.579   1
   0  12 -34 4211.49 645.859   4
   0 -12 -34 3026.09 720.152   2
   0  12 -34 3318.95 642.106   2
   0  12 -34 4163.43 675.005   3
   0 -12 -34 3789.36 676.780   1
   0  12 -35 476.319 170.555   4
   0 -12 -35 1055.19 342.976   2
   0  12 -35 916.910 204.204   2
   0  12 -35 450.463 206.688   3
   0 -12 -35 483.917 187.446   1
   0  12 -36 180.554 116.167   4
   0 -12 -36-63.0404 269.999   2
   0  12 -36-29.6658 123.599   2
   0  12 -36 187.731 177.815   3
   0 -12 -36 44.7152 159.164   1
   0  12 -37 1051.33 236.350   4
   0 -12 -37 1087.85 344.503   2
   0  12 -37 1090.43 271.317   3
   0 -12 -37 863.296 262.145   1
   0  12 -37 858.308 220.740   2
   0 -12 -38 519.529 265.140   2
   0  12 -38 450.394 193.424   3
   0 -12 -38 322.783 175.328   1
   0  12 -38 237.751 153.236   2
   0 -12 -39-131.738 249.217   2
   0  12 -39-37.3384 164.892   3
   0 -12 -39 140.623 170.240   1
   0  12 -39 149.776 124.407   2
   0 -12 -40 398.546 276.305   2
   0  12 -40 30.1486 121.193   2
   0  12 -40 298.810 180.458   3
   0 -12 -40 190.528 185.434   1
   0  12 -41 28.8958 118.709   4
   0 -12 -41 67.3216 233.816   2
   0  12 -41 305.226 160.675   2
   0  12 -41 74.5518 157.723   3
   0 -12 -41-96.8150 156.092   1
   0  12 -42 58.7072 125.665   4
   0 -12 -42-49.2011 139.301   1
   0  12 -42-61.3638 135.379   2
   0 -12 -42-68.1961 236.374   2
   0  12 -42-74.5977 126.237   3
   0  13   0-222.221 188.071   4
   0  13   0 46.0276 200.830   3
   0 -13   0-172.024 211.600   1
   0 -13  -1 178.767 197.291   2
   0  13  -1 175.155 214.807   4
   0  13   1 92.7326 207.648   3
   0  13  -1 228.114 198.415   3
   0 -13   1-171.633 180.908   1
   0 -13  -1-42.8215 177.616   1
   0 -13  -2-223.829 222.007   2
   0  13  -2 214.617 212.873   4
   0  13   2-46.4610 192.466   3
   0  13  -2-91.0219 185.364   3
   0 -13  -2-128.684 191.931   1
   0 -13   2 129.251 178.481   1
   0 -13  -3-90.0464 207.315   2
   0  13  -3-42.0403 198.762   4
   0  13  -3-362.207 247.073   3
   0  13   3-93.4537 190.522   3
   0 -13  -3 42.8676 177.808   1
   0 -13   3 86.1362 178.637   1
   0 -13  -4-45.3307 222.357   2
   0  13  -4 41.0066 186.298   4
   0  13   4-329.387 244.131   3
   0  13  -4-90.6733 194.170   3
   0 -13   4 129.702 176.317   1
   0 -13  -4-128.872 181.116   1
   0 -13  -5 182.887 229.777   2
   0  13  -5 80.5623 185.822   4
   0  13  -5-136.457 195.086   3
   0  13   5 235.601 231.354   3
   0 -13  -5 85.7050 172.052   1
   0 -13   5 129.469 204.292   1
   0 -13  -6 46.2578 197.887   2
   0  13  -6 39.5876 182.105   4
   0  13  -6-44.7572 205.882   3
   0  13   6 47.1138 204.673   3
   0 -13  -6-42.5216 173.170   1
   0 -13   6 43.4699 202.645   1
   0 -13  -7 375.746 241.273   2
   0  13  -7 38.4540 191.166   4
   0  13   7-143.007 204.366   3
   0  13  -7 134.032 197.467   3
   0 -13  -7 42.1739 180.919   1
   0 -13  -8-47.4712 203.121   2
   0 -13   8-131.458 181.554   1
   0 -13  -8 41.9140 179.356   1
   0  13  -8-75.5910 161.745   4
   0  13   8 193.086 186.187   3
   0  13  -8 313.095 205.790   3
   0 -13  -9 48.1206 212.181   2
   0  13  -9 40.8770 144.987   2
   0 -13   9 44.1091 208.303   1
   0 -13  -9 124.483 177.501   1
   0  13  -9-74.7915 159.969   4
   0  13   9 97.6598 202.247   3
   0  13  -9-222.981 215.936   3
   0 -13 -10 48.7346 218.060   2
   0  13  10-49.3594 186.669   3
   0  13 -10-162.576 199.223   2
   0 -13  10-44.2047 186.158   1
   0 -13 -10 41.3864 165.651   1
   0  13 -10 146.617 166.353   4
   0  13 -10 175.757 196.611   3
   0  13  11-49.9274 203.331   3
   0 -13 -11 197.522 217.749   2
   0  13 -11 80.7338 188.186   2
   0  13 -11-43.9514 196.641   3
   0  13 -11-36.0452 196.570   4
   0 -13 -11-82.7609 168.529   1
   0 -13  11 89.0600 193.454   1
   0 -13 -12-200.488 242.695   2
   0  13  12-50.5637 209.431   3
   0  13 -12-39.8145 159.320   2
   0  13 -12-43.5981 195.050   3
   0  13 -12 283.271 175.587   4
   0 -13  12-133.524 220.705   1
   0 -13 -12-41.4288 177.224   1
   0 -13 -13 41.5595 169.246   1
   0 -13 -13 50.4697 219.245   2
   0  13  13-51.2066 197.450   3
   0  13 -13-39.3566 160.276   2
   0  13 -13 86.5806 185.188   3
   0  13 -13-34.6649 173.886   4
   0 -13  13-89.7793 185.932   1
   0 -13 -14-41.3791 180.025   1
   0  13  14 104.280 226.714   3
   0 -13 -14 204.922 239.017   2
   0  13 -14 272.355 171.845   2
   0  13 -14 86.0799 184.379   3
   0  13 -14-68.7435 168.738   4
   0 -13  14-90.4539 184.442   1
   0 -13 -15 41.2363 152.911   1
   0 -13 -15 103.525 228.337   2
   0  13  15 212.140 226.966   3
   0  13 -15 76.8514 153.903   2
   0  13 -15-42.6990 191.141   3
   0  13 -15-68.1769 159.045   4
   0 -13  15 91.0934 175.750   1
   0 -13 -16 164.466 155.493   1
   0 -13 -16 52.2237 223.419   2
   0  13  16 53.9201 211.892   3
   0  13 -16 37.4834 150.020   2
   0  13 -16-43.0200 195.215   3
   0  13 -16-33.1981 158.805   4
   0 -13  16-46.1480 181.357   1
   0 -13 -17-204.831 193.543   1
   0  13  17 330.936 232.293   3
   0  13 -17 128.087 196.472   3
   0 -13  17 373.567 211.942   1
   0  13 -17-65.0095 149.621   4
   0  13 -17-74.0031 142.785   2
   0 -13 -18 82.2084 152.356   1
   0  13 -18-73.2253 146.588   2
   0  13 -18-169.315 199.957   3
   0  13 -18 64.0394 149.344   4
   0 -13  18 274.399 210.421   1
   0  13 -19 83.7591 198.238   3
   0  13 -19 36.0245 144.786   2
   0 -13  19 183.038 183.604   1
   0 -13 -19 161.229 215.474   2
   0  13 -19 62.9358 149.223   4
   0 -13 -19 41.2768 159.734   1
   0  13 -20-35.4970 163.358   2
   0 -13 -20-162.925 174.311   2
   0 -13 -20-41.3815 156.546   1
   0  13 -20-60.2048 124.785   4
   0 -13  20 137.327 198.915   1
   0 -13 -21 110.011 212.095   2
   0  13 -21 34.9456 149.489   2
   0 -13  21-90.5064 202.452   1
   0 -13 -21 41.5363 160.161   1
   0  13 -21-29.3283 110.894   4
   0 -13 -22 111.514 223.148   2
   0 -13  22-45.3007 171.336   1
   0  13 -22-34.3671 119.172   2
   0  13 -22 86.7845 125.739   4
   0 -13 -22 41.7608 141.294   1
   0 -13  23 182.178 161.597   1
   0  13 -23-101.345 146.810   2
   0  13 -23 141.715 148.552   4
   0 -13 -23-167.953 155.608   1
   0 -13  24-91.4127 167.112   1
   0  13 -24-164.557 144.535   2
   0  13 -24-167.401 166.142   4
   0 -13 -24-84.9039 141.531   1
   0  13 -25 198.489 187.471   3
   0 -13 -25 42.9195 148.732   1
   0 -13  25-45.9020 180.364   1
   0  13 -25-32.8897 145.023   2
   0  13 -25-109.472 120.677   4
   0 -13 -26 43.1447 169.655   1
   0  13 -26 26.6968 124.620   4
   0 -13 -26 58.0590 236.521   2
   0  13 -26-32.2837 152.599   2
   0  13 -26 158.288 184.581   3
   0 -13 -27 43.3628 167.200   1
   0  13 -27 26.1781 113.718   4
   0 -13 -27 118.195 232.212   2
   0  13 -27-63.7709 127.587   2
   0  13 -27-39.4685 166.175   3
   0 -13 -28-87.3835 151.671   1
   0  13 -28-25.7708 113.985   4
   0 -13 -28-119.333 255.391   2
   0  13 -28 96.0817 137.295   2
   0  13 -28 356.880 196.833   3
   0 -13 -29-132.746 149.641   1
   0 -13  29 92.0447 170.493   1
   0 -13 -29-60.6990 242.881   2
   0  13 -29 157.369 185.791   3
   0  13 -29-51.8062 103.649   4
   0 -13 -30 44.5304 165.038   1
   0 -13  30 46.2277 194.694   1
   0 -13 -30-61.2305 240.642   2
   0  13 -30-118.997 182.516   3
   0  13 -30-25.8228 112.280   4
   0 -13 -31-45.1174 141.923   1
   0 -13  31 415.025 201.200   1
   0 -13 -31 62.2337 221.535   2
   0  13 -31 178.993 135.280   4
   0  13 -31-39.7308 165.631   3
   0  13 -32 79.6014 173.082   3
   0 -13 -32-90.7678 164.785   1
   0 -13  32-46.4283 179.202   1
   0 -13 -32-189.720 274.833   2
   0  13 -32 63.5820 140.408   2
   0  13 -32 152.510 109.029   4
   0  13 -33-158.968 186.064   3
   0 -13 -33 46.0137 144.505   1
   0 -13  33 187.234 174.267   1
   0 -13 -33-254.260 259.429   2
   0  13 -33 248.397 139.981   2
   0  13 -33 204.809 114.203   4
   0  13 -34-158.516 182.329   3
   0 -13 -34 92.6601 135.749   1
   0 -13  34 47.2969 160.000   1
   0 -13 -34-258.195 244.091   2
   0  13 -34 186.929 129.103   2
   0  13 -34 25.4689 141.586   4
   0  13 -35 77.3970 109.144   4
   0 -13 -35 131.035 252.850   2
   0  13 -35-31.1237 141.615   2
   0  13 -35 116.430 166.359   3
   0 -13 -35 188.012 151.174   1
   0  13 -36-52.5387 115.106   4
   0 -13 -36-65.7648 249.111   2
   0  13 -36-77.5675 174.161   3
   0 -13 -36-94.7778 139.606   1
   0  13 -36-184.356 154.858   2
   0 -13 -37-200.063 257.206   2
   0  13 -37 38.7232 175.793   3
   0 -13 -37 240.387 145.544   1
   0  13 -37 30.7734 131.771   2
   0 -13 -38 67.6104 222.866   2
   0  13 -38-61.9135 130.355   2
   0  13 -38 38.7346 165.708   3
   0 -13 -38 146.365 169.081   1
   0  13 -39-28.0126 119.888   4
   0 -13 -39-68.5110 264.195   2
   0  13 -39 31.1635 131.262   2
   0  13 -39-77.2187 177.633   3
   0 -13 -39-49.4955 149.760   1
   0  13 -40-28.5285 103.516   4
   0 -13 -40-208.198 246.173   2
   0  13 -40-62.4662 139.768   2
   0  13 -40 115.046 171.594   3
   0 -13 -40-50.2205 136.967   1
   0  13 -41 205.167 140.180   4
   0 -13 -41-101.096 126.780   1
   0  13 -41 31.0947 126.630   2
   0 -13 -41 69.4508 257.288   2
   0  13 -41-191.561 176.230   3
   0 -14   0 22797.8 3571.77   1
   0  14   0 24166.9 3583.03   3
   0  14   0 21032.8 3565.20   4
   0 -14  -1 12519.4 1860.87   2
   0 -14   1 12004.5 1852.62   1
   0 -14  -1 9725.90 1834.59   1
   0  14   1 11419.8 1858.41   3
   0  14  -1 10154.2 1845.88   3
   0  14  -1 12957.8 1860.16   4
   0 -14  -2 11141.2 1533.21   2
   0 -14   2 10032.2 1519.06   1
   0 -14  -2 7541.67 1499.68   1
   0  14   2 10197.6 1527.01   3
   0  14  -2 8531.88 1507.64   3
   0  14  -2 8122.75 1504.94   4
   0 -14  -3 9160.10 1733.67   2
   0 -14  -3 12388.6 1749.58   1
   0 -14   3 10854.0 1738.74   1
   0  14  -3 10060.4 1736.90   3
   0  14   3 8923.02 1732.10   3
   0  14  -3 12149.5 1749.86   4
   0 -14  -4 7607.54 1094.12   2
   0 -14  -4 5968.16 1059.26   1
   0 -14   4 5145.43 1054.83   1
   0  14  -4 6464.82 1070.22   3
   0  14   4 5654.37 1067.96   3
   0  14  -4 7021.73 1070.31   4
   0 -14  -5 6958.61 1154.57   2
   0 -14  -5 5859.28 1117.45   1
   0 -14   5 7572.95 1138.42   1
   0  14   5 6094.17 1127.98   3
   0  14  -5 7841.64 1149.00   3
   0  14  -5 5985.67 1124.57   4
   0 -14  -6 1385.87 370.916   2
   0 -14   6 1161.26 344.362   1
   0 -14  -6 1702.22 371.305   1
   0  14   6 1674.03 378.724   3
   0  14  -6 1196.27 368.554   3
   0  14  -6 1662.31 360.111   4
   0 -14  -7 1100.98 321.255   2
   0 -14  -7 1507.70 309.929   1
   0 -14   7 603.332 291.187   1
   0  14   7 763.641 296.928   3
   0  14  -7 1335.16 322.105   3
   0  14  -7 751.861 283.389   4
   0 -14  -8 152.315 261.232   2
   0  14  -8 81.9816 173.843   4
   0 -14  -8 363.218 207.053   1
   0  14  -8-47.6456 184.897   3
   0  14   8 102.987 224.660   3
   0 -14  -9-256.347 242.524   2
   0  14  -9 263.273 196.803   2
   0  14  -9 40.1752 182.822   4
   0 -14   9 46.9480 198.164   1
   0 -14  -9 180.474 193.513   1
   0  14  -9 284.543 190.281   3
   0  14   9-104.264 216.379   3
   0  14  10 25563.1 4128.81   3
   0 -14 -10 30926.6 4151.80   2
   0  14 -10 26670.3 4125.22   3
   0  14 -10 24222.8 4103.71   4
   0 -14  10 24197.1 4113.01   1
   0 -14 -10 30727.6 4132.70   1
   0  14 -10 23543.2 4106.35   2
   0 -14 -11 2677.65 555.251   2
   0  14  11 2776.72 559.435   3
   0  14 -11 2914.86 530.070   2
   0  14 -11 1954.47 504.851   4
   0 -14  11 2835.94 543.490   1
   0 -14 -11 2857.73 523.654   1
   0  14 -11 3100.86 545.623   3
   0  14  12 22300.9 2937.85   3
   0 -14 -12 19119.1 2919.05   2
   0  14 -12 18659.1 2899.05   2
   0  14 -12 22723.5 2898.51   4
   0  14 -12 23111.3 2919.70   3
   0 -14 -12 18862.6 2895.45   1
   0 -14 -13 1507.52 401.258   2
   0  14  13 1472.02 386.836   3
   0  14 -13 1945.78 384.507   2
   0  14 -13 1605.24 365.680   4
   0  14 -13 1847.38 396.632   3
   0 -14 -13 1830.61 376.237   1
   0 -14  13 2043.02 405.964   1
   0 -14 -14 1196.57 359.585   2
   0  14  14 1268.55 338.369   3
   0  14 -14 1839.05 334.482   2
   0  14 -14 851.616 277.765   4
   0 -14  14 1003.83 311.050   1
   0 -14 -14 984.481 306.698   1
   0  14 -14 1880.70 342.587   3
   0  14 -15 1613.58 369.135   3
   0 -14 -15 935.742 364.409   2
   0  14  15 1733.90 389.142   3
   0  14 -15 1153.61 343.400   2
   0 -14 -15 1931.18 357.062   1
   0  14 -15 1540.72 333.174   4
   0 -14  15 1592.45 359.721   1
   0  14 -16 2327.74 493.967   3
   0  14 -16 2360.00 473.723   2
   0  14  16 2161.58 510.401   3
   0 -14 -16 4239.99 579.791   2
   0 -14 -16 2282.40 478.216   1
   0  14 -16 2468.15 468.268   4
   0 -14  16 2144.22 490.263   1
   0  14  17 3469.22 691.567   3
   0 -14 -17 3376.96 692.022   2
   0  14 -17 3440.95 665.659   3
   0 -14 -17 4327.28 678.183   1
   0 -14  17 3685.93 678.186   1
   0  14 -17 3374.23 646.010   2
   0  14 -17 3887.36 650.492   4
   0  14  18 19610.6 3287.67   3
   0  14 -18 22561.8 3272.80   3
   0 -14 -18 19002.8 3257.78   1
   0 -14  18 21222.0 3274.41   1
   0  14 -18 21776.4 3256.07   2
   0  14 -18 19645.0 3239.37   4
   0  14  19 4078.35 780.114   3
   0  14 -19 4589.03 752.643   3
   0 -14 -19 3733.45 731.829   1
   0  14 -19 3920.37 710.222   4
   0  14 -19 4614.20 727.819   2
   0 -14  19 3996.29 749.114   1
   0  14 -20 4186.85 704.688   2
   0 -14  20 4529.56 740.490   1
   0 -14 -20 4777.67 769.111   2
   0 -14 -20 2721.27 693.801   1
   0  14 -20 5242.55 742.003   3
   0  14 -20 3444.60 684.895   4
   0 -14 -21 1075.01 290.596   1
   0 -14  21 1536.40 322.490   1
   0  14 -21 1255.34 268.180   4
   0  14 -21 907.042 271.397   2
   0 -14 -22 315.108 174.077   1
   0 -14  22 192.155 185.702   1
   0  14 -22-185.704 195.032   2
   0  14 -22 93.9537 140.731   4
   0 -14 -23 6818.66 1115.94   1
   0  14 -23 6563.61 1091.80   2
   0  14 -23 6570.49 1082.53   4
   0 -14 -24 60.1800 242.452   2
   0  14 -24 211.256 143.483   4
   0  14 -24 107.314 160.231   2
   0 -14 -24 318.816 177.867   1
   0 -14 -25 1278.24 365.282   2
   0  14 -25 800.681 223.658   4
   0  14 -25 1387.04 273.068   2
   0 -14 -25 914.882 261.646   1
   0 -14 -26-46.0141 178.534   1
   0  14 -26 87.1379 121.936   4
   0 -14 -26 371.274 248.400   2
   0  14 -26 173.523 152.062   2
   0  14 -26 127.804 180.464   3
   0  14 -27 41.4375 193.563   3
   0 -14 -27-46.2983 164.687   1
   0 -14  27 287.977 205.691   1
   0 -14 -27 62.4186 267.298   2
   0  14 -27 34.0062 150.463   2
   0  14 -27 113.164 137.553   4
   0 -14 -28 1029.22 300.603   1
   0 -14  28 1828.47 336.441   1
   0 -14 -28 1522.23 386.614   2
   0  14 -28 783.868 304.272   3
   0  14 -28 1410.77 280.456   4
   0 -14 -29 331.363 189.542   1
   0 -14  29 241.269 174.846   1
   0 -14 -29 127.447 236.679   2
   0  14 -29 413.797 160.232   4
   0  14 -29 372.408 186.869   3
   0  14 -30 368.880 191.786   3
   0 -14 -30 239.358 168.549   1
   0 -14  30 145.029 185.130   1
   0 -14 -30 711.987 301.395   2
   0  14 -30 471.608 175.359   2
   0  14 -30 136.589 144.830   4
   0  14 -31 41.2466 184.692   3
   0 -14 -31 48.1204 182.111   1
   0 -14  31 48.5146 190.790   1
   0 -14 -31-64.7887 235.092   2
   0  14 -31 133.123 142.581   2
   0  14 -31 27.1934 116.590   4
   0  14 -32 2021.61 453.785   3
   0 -14 -32 1947.58 458.882   1
   0 -14  32 3314.79 510.915   1
   0 -14 -32 1775.27 517.602   2
   0  14 -32 2439.21 441.760   2
   0  14 -32 2473.82 430.924   4
   0  14 -33 82.5118 139.659   3
   0 -14 -33 48.9497 138.640   1
   0 -14  33-97.2153 201.422   1
   0 -14 -33-198.650 300.500   2
   0  14 -33-198.932 139.734   2
   0  14 -33 26.9617 108.065   4
   0  14 -34 1028.59 276.920   3
   0 -14 -34 693.859 252.285   1
   0 -14  34 1076.78 283.573   1
   0 -14 -34 1141.54 338.130   2
   0  14 -34 1060.10 240.642   2
   0  14 -34 831.916 223.439   4
   0  14 -35-40.9537 163.942   3
   0 -14  35 98.7814 186.806   1
   0 -14 -35 249.906 173.267   1
   0 -14 -35-340.471 325.702   2
   0  14 -35 65.7385 138.473   2
   0 -14 -36 5408.44 1050.74   2
   0  14 -36 6157.05 1002.59   3
   0 -14 -36 5061.86 996.292   1
   0  14 -36 6170.87 977.622   2
   0 -14 -37 2636.63 629.338   2
   0  14 -37 2546.01 529.432   2
   0  14 -37 3774.59 573.019   3
   0 -14 -37 3333.03 577.193   1
   0  14 -38 27.8102 120.844   4
   0 -14 -38-70.2675 231.633   2
   0  14 -38-97.1138 129.564   2
   0  14 -38 121.464 167.720   3
   0 -14 -38 206.364 170.078   1
   0  14 -39 313.815 153.720   4
   0 -14 -39 142.277 270.502   2
   0  14 -39 160.087 135.686   2
   0  14 -39 80.7064 195.118   3
   0 -14 -39 156.797 165.469   1
   0  14 -40 2115.12 378.293   4
   0 -14 -40 2118.49 435.774   1
   0  14 -40 1416.03 368.389   2
   0 -14 -40 2016.26 512.516   2
   0  14 -40 2658.79 428.574   3
   0 -15   0-48.8761 202.840   1
   0  15   0-157.320 217.573   3
   0  15   0-50.7143 239.835   4
   0 -15  -1 51.7405 214.688   2
   0 -15   1-97.9317 203.218   1
   0 -15  -1 48.8812 212.731   1
   0  15   1 369.930 229.930   3
   0  15  -1 52.2276 223.784   3
   0  15   1 308.749 220.498   4
   0  15  -1-150.137 262.508   4
   0 -15  -2-155.022 231.196   2
   0 -15   2 147.394 216.659   1
   0 -15  -2-146.973 219.194   1
   0  15   2-160.258 249.033   3
   0  15  -2 52.0905 219.340   3
   0  15  -2 147.348 228.976   4
   0 -15  -3 103.520 244.447   2
   0 -15  -3-97.8612 202.681   1
   0 -15   3-48.8843 221.812   1
   0  15   3 53.5078 210.265   3
   0  15  -3-103.773 207.637   3
   0  15  -3 48.1723 218.582   4
   0 -15  -4 52.1519 230.158   2
   0 -15   4 244.759 206.328   1
   0 -15  -4 48.8750 192.287   1
   0  15  -4-155.523 228.788   3
   0  15   4 215.393 237.631   3
   0  15  -4-47.2900 192.817   4
   0 -15  -5 156.949 247.091   2
   0 -15   5-98.3105 200.209   1
   0 -15  -5-48.9569 195.934   1
   0  15   5-108.386 231.852   3
   0  15  -5-103.775 218.496   3
   0  15  -5 46.4459 198.718   4
   0 -15  -6-105.423 218.469   2
   0 -15   6 98.7832 230.377   1
   0 -15  -6 442.499 232.323   1
   0  15   6-163.132 225.364   3
   0  15  -6 102.719 216.388   3
   0  15  -6-91.2659 207.198   4
   0 -15  -7-53.1377 266.714   2
   0 -15   7 98.5882 193.932   1
   0 -15  -7-196.623 216.959   1
   0  15   7 326.788 243.850   3
   0  15  -7 51.0766 235.138   3
   0  15  -7 134.089 200.191   4
   0 -15  -8-53.7725 211.347   2
   0 -15  -8 195.429 205.764   1
   0  15  -8 202.145 229.345   3
   0  15   8-109.320 214.833   3
   0  15  -8-43.8406 207.094   4
   0 -15  -9-54.5104 240.550   2
   0  15  -9 172.684 184.926   4
   0 -15  -9-97.1591 194.628   1
   0 -15   9 99.4921 199.290   1
   0  15  -9 355.957 252.341   3
   0  15   9-110.580 232.990   3
   0 -15 -10 165.316 235.799   2
   0  15 -10 186.871 214.972   2
   0  15 -10-214.094 177.449   4
   0 -15  10 149.184 191.837   1
   0 -15 -10 48.4416 186.879   1
   0  15 -10-50.3022 197.742   3
   0  15  10 55.9482 198.530   3
   0 -15 -11-55.6937 230.802   2
   0  15 -11 139.709 179.729   2
   0  15 -11 84.3416 180.556   4
   0 -15  11 49.9638 217.178   1
   0 -15 -11 48.2389 163.315   1
   0  15 -11-49.9740 210.546   3
   0  15  11 112.982 205.013   3
   0 -15 -12-112.797 229.922   2
   0  15  12-114.471 220.957   3
   0  15 -12-92.3017 191.455   2
   0  15 -12-124.266 177.520   4
   0  15 -12 99.6578 188.712   3
   0 -15  12-100.360 178.309   1
   0 -15 -12-48.0203 178.223   1
   0  15  13-173.478 231.490   3
   0 -15 -13-56.9253 231.918   2
   0  15 -13 181.618 191.294   2
   0  15 -13-120.587 185.021   4
   0  15 -13 147.766 204.126   3
   0 -15  13-201.617 231.952   1
   0 -15 -13-143.408 204.602   1
   0  15  14 116.809 246.195   3
   0 -15 -14 115.254 213.822   2
   0  15 -14 89.5201 188.837   2
   0  15 -14-39.7005 178.016   4
   0  15 -14-48.7340 184.654   3
   0 -15  14 302.067 225.548   1
   0 -15 -14 95.7010 184.896   1
   0 -15 -15-58.3402 245.809   2
   0  15  15 236.211 209.662   3
   0  15 -15 44.1206 167.082   2
   0  15 -15-196.439 162.994   4
   0  15 -15-96.5668 213.104   3
   0 -15 -15-191.790 226.623   1
   0 -15  15-50.7498 199.632   1
   0 -15 -16 58.8642 218.130   2
   0  15  16 59.7977 226.154   3
   0  15 -16 86.8738 161.001   2
   0  15 -16 77.7557 152.852   4
   0  15 -16-48.3408 200.289   3
   0 -15 -16 48.0560 174.357   1
   0 -15  16-51.1947 173.209   1
   0 -15 -17 356.985 262.441   2
   0  15  17 60.6407 229.392   3
   0  15 -17-42.8154 174.500   2
   0  15 -17-76.7188 190.346   4
   0 -15 -17 241.443 186.331   1
   0 -15  17-155.203 238.072   1
   0  15 -17 95.8090 201.819   3
   0  15 -18-47.3725 208.947   3
   0  15 -18 211.386 172.243   2
   0 -15 -18-192.523 178.382   1
   0  15 -18-37.5402 168.026   4
   0 -15 -18 361.317 273.276   2
   0  15  18-123.139 228.149   3
   0 -15  18 156.653 216.342   1
   0  15 -19 41.4954 154.414   2
   0 -15 -19 338.277 197.332   1
   0  15 -19-36.7506 155.418   4
   0  15  19 62.3792 236.305   3
   0 -15  19 153.038 204.643   1
   0  15  20-126.820 215.253   3
   0 -15 -20-48.2401 183.351   1
   0  15 -20 36.0498 152.929   4
   0  15 -20 488.818 195.714   2
   0  15 -21-105.884 84.5328   4
   0  15 -21 40.0414 142.100   2
   0 -15 -21-48.1741 170.933   1
   0  15  21 64.6807 224.189   3
   0 -15 -22-186.915 290.454   2
   0  15 -22-40.0542 179.223   2
   0  15 -22 45.8998 186.945   3
   0 -15 -22 48.1203 145.592   1
   0  15 -22-34.2624 126.973   4
   0 -15 -23-62.7195 212.620   2
   0  15 -23-117.907 168.773   2
   0  15 -23-91.5150 190.097   3
   0 -15 -23-144.985 200.715   1
   0  15 -23-66.5727 138.658   4
   0  15 -24 65.4948 156.620   4
   0 -15 -24 97.1201 168.278   1
   0 -15 -24-189.358 228.909   2
   0 -15  24 50.6619 175.561   1
   0  15 -24-77.0568 162.219   2
   0 -15  25 50.2332 197.387   1
   0 -15 -25 64.1024 232.478   2
   0  15 -25-32.0006 149.179   4
   0  15 -25-75.4761 153.686   2
   0 -15 -25 48.9183 169.525   1
   0 -15 -26 64.5181 262.740   2
   0 -15  26-150.978 194.060   1
   0  15 -26 31.4030 132.232   4
   0 -15 -26-49.2179 162.243   1
   0 -15 -27-197.584 183.006   1
   0 -15  27-100.886 190.737   1
   0 -15 -27 325.359 264.997   2
   0  15 -27-43.5078 197.416   3
   0  15 -27 122.840 137.407   4
   0 -15 -28 49.8187 155.585   1
   0 -15  28-50.3937 166.347   1
   0 -15 -28 66.0374 254.787   2
   0  15 -28 61.0400 156.785   4
   0  15 -28 172.927 212.054   3
   0  15 -29 128.920 189.549   3
   0 -15 -29 50.0656 169.385   1
   0 -15  29-100.948 209.115   1
   0 -15 -29-133.329 266.797   2
   0  15 -29-35.6028 149.981   2
   0  15 -29 119.030 138.803   4
   0  15 -30-43.0334 195.263   3
   0 -15 -30-101.123 152.954   1
   0 -15  30-101.097 198.634   1
   0 -15 -30-67.6069 250.466   2
   0  15 -30 35.1924 150.560   2
   0  15 -30 174.327 145.756   4
   0  15 -31-86.1939 200.903   3
   0 -15 -31 50.8625 148.971   1
   0 -15  31 50.5894 191.284   1
   0 -15 -31-204.141 286.503   2
   0  15 -31 70.4385 127.736   2
   0  15 -31 28.7353 128.564   4
   0  15 -32 128.298 177.131   3
   0 -15 -32 359.699 178.068   1
   0 -15  32-101.403 175.697   1
   0 -15 -32 68.9814 239.043   2
   0  15 -32-173.668 148.581   2
   0  15 -32-28.8836 132.859   4
   0  15 -33-85.4262 194.026   3
   0 -15  33 252.269 187.149   1
   0  15 -33-104.453 121.024   2
   0 -15 -33 484.127 281.798   2
   0 -15 -33 310.489 161.620   1
   0  15 -34 341.206 211.190   3
   0 -15  34 456.256 208.640   1
   0  15 -34 174.598 152.398   2
   0 -15 -34-140.144 238.887   2
   0 -15 -34-104.645 192.140   1
   0  15 -35 212.318 167.751   3
   0 -15 -35 423.680 195.500   1
   0 -15  35 254.970 176.271   1
   0  15 -35 206.522 140.085   2
   0 -15 -35 141.927 270.781   2
   0  15 -36 168.890 156.622   3
   0 -15 -36-107.068 181.218   1
   0 -15  36 205.627 174.032   1
   0 -15 -36 70.8539 312.521   2
   0  15 -36-68.2347 129.245   2
   0  15 -36 56.2026 120.475   4
   0  15 -37 28.1629 114.826   4
   0 -15 -37 71.7409 292.200   2
   0  15 -37-68.2480 126.542   2
   0  15 -37-83.9625 131.015   3
   0 -15 -37-108.321 153.348   1
   0  15 -38 114.216 116.955   4
   0 -15 -38 72.5855 257.757   2
   0  15 -38 66.7133 143.241   2
   0  15 -38 41.7341 173.312   3
   0 -15 -38 109.563 155.508   1
   0  15 -39 28.9468 116.186   4
   0 -15 -39 110.183 161.606   1
   0  15 -39-100.343 129.291   2
   0 -15 -39 73.4189 260.566   2
   0  15 -39 249.390 151.014   3
   0  16   0 4782.41 1156.31   3
   0  16   0 6312.85 1171.67   4
   0 -16  -1 468.281 246.741   1
   0 -16   1 362.529 215.714   1
   0  16   1 674.898 262.636   3
   0  16  -1 55.3151 218.048   3
   0  16  -1 211.658 234.285   4
   0  16   1 54.5865 244.919   4
   0 -16  -2 1768.41 407.586   2
   0 -16  -2 1869.70 395.172   1
   0 -16   2 1452.30 366.545   1
   0  16   2 1816.14 399.185   3
   0  16  -2 1157.84 371.212   3
   0  16  -2 1606.67 380.769   4
   0  16   2 936.139 361.464   4
   0 -16  -3 55.1101 241.540   2
   0 -16   3 311.330 217.297   1
   0 -16  -3 259.410 234.313   1
   0  16  -3 164.742 233.422   3
   0  16   3 398.104 260.026   3
   0  16  -3 50.9326 223.567   4
   0 -16  -4 11234.9 1776.98   2
   0 -16  -4 11928.7 1769.55   1
   0 -16   4 9289.91 1752.43   1
   0  16   4 10493.5 1769.81   3
   0  16  -4 10230.8 1762.78   3
   0  16  -4 11383.4 1766.33   4
   0 -16  -5 4615.83 731.120   2
   0 -16  -5 3941.54 704.133   1
   0 -16   5 2382.63 676.064   1
   0  16  -5 4016.79 727.179   3
   0  16   5 4479.55 733.346   3
   0  16  -5 3759.82 703.337   4
   0 -16  -6 6547.09 997.534   2
   0 -16  -6 4835.77 957.677   1
   0 -16   6 4833.97 961.629   1
   0  16  -6 5549.49 979.071   3
   0  16   6 6535.23 997.960   3
   0  16  -6 5491.75 962.943   4
   0 -16  -7 1690.77 393.871   2
   0 -16  -7 1254.34 350.999   1
   0 -16   7 1459.56 352.661   1
   0  16   7 1045.15 366.896   3
   0  16  -7 1405.05 367.361   3
   0  16  -7 1856.45 385.046   4
   0 -16  -8 454.304 254.824   2
   0 -16  -8 105.156 239.924   1
   0 -16   8 209.358 221.880   1
   0  16  -8 537.265 238.131   3
   0  16   8 174.470 224.917   3
   0  16  -8 373.316 216.941   4
   0 -16  -9 114.865 249.635   2
   0  16  -9 321.498 224.073   4
   0 -16  -9 417.116 220.445   1
   0  16  -9 482.975 240.728   3
   0  16   9 58.3712 225.096   3
   0  16  10 8441.19 1433.55   3
   0 -16 -10 7038.05 1420.04   2
   0  16 -10 9167.91 1435.39   3
   0  16 -10 9107.61 1412.62   4
   0 -16 -10 9572.01 1432.08   1
   0 -16  10 8440.12 1424.09   1
   0  16 -10 7923.25 1411.15   2
   0 -16 -11 822.554 306.149   2
   0  16 -11 295.760 227.375   2
   0  16 -11 1120.16 264.943   4
   0 -16 -11 567.838 235.502   1
   0 -16  11 631.363 258.098   1
   0  16 -11 1051.40 295.074   3
   0  16  11 655.095 299.771   3
   0  16  12 421.804 265.087   3
   0 -16 -12 178.119 261.409   2
   0  16 -12 261.690 235.627   3
   0  16 -12 131.925 203.535   4
   0 -16 -12 411.437 218.384   1
   0 -16  12 791.742 237.492   1
   0  16 -12 536.766 220.822   2
   0  16  13 60.9757 221.224   3
   0 -16 -13 60.0030 256.752   2
   0  16 -13-145.110 190.167   2
   0  16 -13 215.438 172.528   4
   0  16 -13-104.705 227.507   3
   0 -16 -13 51.2154 177.591   1
   0 -16  13 105.924 212.018   1
   0  16  14 2770.27 547.044   3
   0 -16 -14 2301.88 516.610   2
   0  16 -14 2148.18 474.231   2
   0  16 -14 2373.28 475.592   4
   0  16 -14 1652.02 483.095   3
   0 -16  14 3406.54 530.524   1
   0 -16 -14 2603.14 490.097   1
   0  16  15 3305.08 608.727   3
   0 -16 -15 2268.80 582.304   2
   0  16 -15 3152.77 556.311   2
   0  16 -15 2182.58 527.162   4
   0  16 -15 3782.23 594.295   3
   0 -16 -15 2347.62 550.980   1
   0 -16  15 3687.13 595.351   1
   0  16 -16 124.507 183.091   4
   0  16 -16 46.2644 185.215   2
   0 -16 -16-153.308 168.544   1
   0  16  16 125.757 264.803   3
   0  16 -17 409.846 211.241   4
   0  16 -17 318.941 183.045   2
   0 -16 -17 666.150 248.510   1
   0  16  17 954.422 295.347   3
   0  16 -18 3255.30 567.081   4
   0  16 -18 3094.98 565.741   2
   0 -16 -18 2467.33 561.327   1
   0  16  18 3149.01 618.908   3
   0  16  19 65.2421 244.481   3
   0 -16 -19 510.444 295.788   2
   0  16 -19 450.130 236.030   3
   0 -16 -19 464.432 206.080   1
   0  16 -19 196.111 149.891   4
   0  16 -19-44.0731 173.880   2
   0  16 -20 703.475 222.711   2
   0 -16 -20 103.753 214.631   1
   0 -16  20 592.507 252.989   1
   0  16 -20 838.530 275.256   3
   0  16 -20 500.550 153.954   4
   0 -16  21 11493.4 1585.90   1
   0  16 -21 10695.1 1569.64   3
   0 -16 -21 9006.44 1552.32   1
   0  16 -21 8019.58 1531.28   2
   0  16 -21 9046.11 1527.59   4
   0  16 -22 126.953 161.202   2
   0 -16 -22 394.804 285.765   2
   0  16 -22 436.469 242.733   3
   0 -16  22 107.102 208.398   1
   0 -16 -22-52.0165 169.518   1
   0  16 -22 735.679 204.679   4
   0  16  23 4848.27 791.498   3
   0 -16 -23 3767.09 771.282   2
   0 -16  23 4165.30 739.743   1
   0  16 -23 4479.24 744.003   3
   0 -16 -23 3115.84 711.969   1
   0  16 -23 4050.46 700.850   4
   0 -16 -24 4178.55 765.431   2
   0  16  24 3589.01 743.852   3
   0 -16  24 4523.58 724.592   1
   0  16 -24 3498.89 704.663   3
   0 -16 -24 2958.36 681.870   1
   0  16 -24 4123.46 676.824   4
   0 -16 -25 269.070 278.730   2
   0 -16  25 316.162 205.785   1
   0  16 -25 421.776 238.025   3
   0 -16 -25 466.869 202.787   1
   0  16 -25 242.467 161.185   4
   0  16 -26 878.745 264.607   4
   0 -16 -26 1357.83 323.469   1
   0 -16  26 1212.05 310.639   1
   0 -16 -26 1081.50 357.060   2
   0 -16 -27 1358.27 389.601   2
   0 -16  27 1107.54 286.268   1
   0  16 -27 762.082 241.275   4
   0 -16 -27 734.657 256.092   1
   0  16 -27 904.260 263.470   2
   0 -16 -28-206.523 270.770   2
   0 -16  28 316.848 187.698   1
   0  16 -28 38.2540 153.552   2
   0 -16 -28 105.753 144.680   1
   0  16 -28 32.3776 132.409   4
   0  16 -29 1121.28 263.558   2
   0 -16  29 948.880 306.334   1
   0 -16 -29 830.013 347.589   2
   0  16 -29 1092.40 248.762   4
   0  16 -29 943.820 274.709   3
   0 -16 -29 531.948 256.945   1
   0  16 -30-44.6217 193.846   3
   0 -16  30 52.7353 191.259   1
   0  16 -30-148.869 166.510   2
   0 -16 -30 280.359 295.106   2
   0 -16 -30 268.165 176.794   1
   0  16 -31 1338.22 330.603   3
   0 -16  31 2004.91 371.046   1
   0  16 -31 1248.98 300.015   2
   0 -16 -31 1340.46 384.026   2
   0 -16 -31 647.793 295.227   1
   0  16 -32 356.882 218.777   3
   0 -16  32-105.473 207.381   1
   0  16 -32-36.7030 100.411   2
   0 -16 -32-71.4415 235.628   2
   0 -16 -32 108.945 170.039   1
   0  16 -33 2366.11 406.869   3
   0 -16 -33 1859.64 389.037   1
   0 -16  33 1309.14 380.325   1
   0  16 -33 1468.08 348.979   2
   0 -16 -33 1880.56 479.060   2
   0  16 -34 1851.80 421.519   3
   0 -16 -34 2375.10 443.227   1
   0 -16  34 2414.80 455.507   1
   0 -16 -34 2039.44 494.338   2
   0  16 -34 2135.25 398.334   2
   0  16 -34 1803.32 381.107   4
   0  16 -35 2506.18 436.641   3
   0 -16 -35 2062.90 443.690   1
   0 -16  35 1633.66 436.102   1
   0 -16 -35 1989.99 500.424   2
   0  16 -35 2357.05 417.563   2
   0  16 -35 1918.67 388.927   4
   0  16 -36 1355.27 324.233   3
   0 -16 -36 785.163 287.605   1
   0 -16  36 1694.26 350.579   1
   0 -16 -36 1490.93 423.523   2
   0  16 -36 1534.62 300.889   2
   0  16 -36 1007.13 263.923   4
   0  16 -37 2691.70 602.110   3
   0 -16 -37 2888.72 617.697   1
   0 -16  37 3465.05 628.931   1
   0 -16 -37 3217.21 688.163   2
   0  16 -37 3461.24 590.434   2
   0  16 -37 3720.62 581.699   4
   0  16 -38 147.267 129.129   4
   0 -16 -38-57.2207 146.272   1
   0 -16 -38 453.755 269.722   2
   0  16 -38 43.1118 177.826   3
   0  16 -38 317.576 146.452   2
   0  17   0-56.7071 214.473   4
   0  17   0-117.800 248.044   3
   0 -17   0 54.4549 221.816   1
   0  17  -1 166.978 206.395   4
   0  17   1 229.811 230.072   4
   0 -17  -1 54.7270 207.121   1
   0 -17   1-163.412 210.228   1
   0  17  -1-58.5708 217.171   3
   0  17   1 178.034 220.035   3
   0  17   2-174.793 264.549   4
   0  17  -2 109.849 238.806   4
   0  17  -2-58.3536 229.512   3
   0  17   2 119.680 230.955   3
   0 -17   2 54.4306 221.884   1
   0 -17  -2 54.8235 223.483   1
   0 -17  -2 351.251 217.108   2
   0  17  -3 53.9890 223.937   4
   0  17  -3 174.253 248.756   3
   0  17   3 360.848 218.439   3
   0 -17  -3-54.7695 219.485   1
   0 -17   3 54.3959 197.638   1
   0 -17  -3-58.4518 229.990   2
   0  17  -4-105.974 208.334   4
   0  17  -4-115.776 247.737   3
   0  17   4 301.940 254.360   3
   0 -17  -4 54.7668 189.929   1
   0 -17   4 54.5113 206.239   1
   0 -17  -4 175.514 254.252   2
   0  17  -5-52.0494 196.813   4
   0  17  -5-57.5684 213.281   3
   0  17   5 60.6388 210.147   3
   0 -17  -5 273.983 211.302   1
   0 -17   5 54.6517 170.415   1
   0 -17  -5-294.568 255.933   2
   0  17  -6-51.5235 216.971   4
   0  17  -6 56.9051 250.949   3
   0  17   6 61.1241 231.147   3
   0 -17   6-54.8003 215.368   1
   0 -17  -6 109.651 198.874   1
   0 -17  -6 59.1789 219.274   2
   0  17  -7-100.917 219.193   4
   0  17   7 61.4416 202.523   3
   0  17  -7 56.9549 231.934   3
   0 -17   7-54.9082 199.130   1
   0 -17  -7 55.0128 195.124   1
   0 -17  -7 59.4751 210.951   2
   0  17  -8 148.390 191.334   4
   0  17   8 308.519 264.390   3
   0  17  -8 56.5636 234.775   3
   0 -17  -8 55.3349 196.858   1
   0 -17   8 110.174 195.982   1
   0 -17  -8-59.9325 231.594   2
   0  17  -9 97.3144 195.082   4
   0  17   9-123.611 214.526   3
   0  17  -9-112.854 295.878   3
   0 -17   9 164.695 220.012   1
   0 -17  -9 222.816 219.221   1
   0 -17  -9 181.044 266.376   2
   0 -17 -10-121.994 252.703   2
   0  17  10-62.0263 204.528   3
   0  17 -10 389.553 252.559   3
   0  17 -10-144.657 209.540   4
   0 -17 -10 221.098 229.008   1
   0  17 -10-52.5213 198.662   2
   0 -17 -11-61.6572 237.929   2
   0  17 -11 55.1296 239.670   3
   0  17  11 62.4783 216.714   3
   0 -17  11-165.633 221.124   1
   0 -17 -11-110.088 208.334   1
   0  17 -11-104.625 205.769   2
   0  17 -11-47.9371 195.440   4
   0  17  12-63.2332 235.300   3
   0  17 -12 165.974 226.385   3
   0 -17 -12 383.781 195.721   1
   0  17 -12-51.9526 189.712   2
   0  17 -12 235.219 199.307   4
   0  17  13 128.050 227.090   3
   0 -17 -13 54.7428 189.704   1
   0  17 -13-51.2987 197.803   2
   0  17 -13-46.0351 184.208   4
   0  17  14-64.6702 213.241   3
   0  17 -14 45.2462 190.586   4
   0 -17 -14-54.5871 159.973   1
   0  17 -14-101.729 184.552   2
   0  17 -15-44.6534 178.900   4
   0  17  15 65.4266 275.611   3
   0 -17 -15-163.229 213.979   1
   0  17 -15-50.0453 210.896   2
   0  17 -16-44.1190 160.386   4
   0  17  16-132.078 234.495   3
   0 -17 -16 129.665 273.190   2
   0 -17  16 56.1913 236.843   1
   0 -17 -16 272.296 193.478   1
   0  17 -16 147.675 170.942   2
   0  17 -17 48.3385 182.803   2
   0  17 -17 43.5941 143.740   4
   0 -17 -17 131.144 262.406   2
   0  17 -17 53.2195 220.457   3
   0 -17  17-169.366 256.174   1
   0 -17 -17 54.3552 192.825   1
   0  17 -18-47.5313 168.887   2
   0  17 -18 85.8822 152.638   4
   0 -17 -18-397.486 269.963   2
   0  17 -18-105.166 210.645   3
   0 -17 -18-217.581 169.895   1
   0 -17  18 113.706 219.447   1
   0  17 -19-46.8153 197.453   2
   0 -17 -19 66.9260 237.664   2
   0 -17 -19 54.5748 175.479   1
   0 -17  19 56.3883 217.738   1
   0  17 -19 473.205 272.827   3
   0  17 -19-41.9384 171.182   4
   0 -17 -20-67.3642 264.710   2
   0 -17  20 112.057 198.747   1
   0 -17 -20 164.276 170.756   1
   0  17 -20 51.7493 214.358   3
   0  17 -20-122.934 169.750   4
   0  17  21 209.150 268.826   3
   0 -17  21 167.405 219.272   1
   0 -17 -21-54.9718 194.990   1
   0  17 -21-51.7717 217.986   3
   0  17 -21-81.5136 168.823   4
   0  17  22-211.897 244.839   3
   0  17 -22 79.7147 165.195   4
   0  17 -22 50.8911 221.155   3
   0 -17 -22-55.2259 161.856   1
   0 -17  22 166.684 183.241   1
   0 -17  23 110.842 192.648   1
   0 -17 -23 55.5483 183.722   1
   0  17 -23 253.750 217.620   3
   0  17 -23-38.8684 153.475   4
   0  17  23 214.648 242.439   3
   0 -17 -23 138.338 277.187   2
   0 -17 -24 350.320 285.445   2
   0  17  24 72.4053 219.178   3
   0 -17  24-110.546 236.596   1
   0  17 -24 261.648 177.789   2
   0  17 -24-50.3449 205.195   3
   0 -17 -24 55.4717 157.187   1
   0  17 -24-37.5155 144.908   4
   0  17  25 146.899 260.517   3
   0 -17 -25 141.346 282.793   2
   0  17 -25-85.5587 185.835   2
   0 -17  25 55.0684 212.337   1
   0  17 -25 48.9429 206.066   3
   0 -17 -25-55.7670 197.799   1
   0  17 -25-73.1993 163.738   4
   0 -17 -26-70.8707 262.621   2
   0  17  26-74.7300 259.039   3
   0 -17  26 55.1142 186.490   1
   0  17 -26 170.155 170.330   2
   0  17 -26 48.8378 198.977   3
   0 -17 -26-167.111 222.980   1
   0  17 -26 107.464 162.648   4
   0  17  27-75.8209 262.802   3
   0 -17 -27 502.335 311.784   2
   0 -17  27-55.0667 199.781   1
   0  17 -27 48.6179 201.444   3
   0 -17 -27 56.0529 158.694   1
   0  17 -27-41.5529 150.797   2
   0  17 -28 281.636 177.669   2
   0 -17 -28 56.0330 194.414   1
   0 -17  28-110.117 228.249   1
   0 -17 -28-215.771 293.050   2
   0  17 -29 199.885 157.732   2
   0 -17 -29 395.065 213.868   1
   0 -17  29-165.177 224.669   1
   0 -17 -29-216.492 313.806   2
   0  17 -30 77.9987 141.434   2
   0 -17 -30 56.4356 190.854   1
   0 -17  30-162.974 213.458   1
   0 -17 -30-73.0187 253.033   2
   0 -17 -31 439.468 308.719   2
   0 -17  31-54.3016 188.724   1
   0  17 -31 138.548 204.144   3
   0 -17 -31 113.724 172.598   1
   0  17 -31 38.7776 128.628   2
   0  17 -32-38.2385 141.684   2
   0 -17 -32-222.285 301.745   2
   0 -17  32-108.456 183.408   1
   0  17 -32 46.1055 203.313   3
   0 -17 -32-114.337 183.431   1
   0  17 -32 95.8742 134.581   4
   0  17 -33 76.3055 149.931   2
   0 -17 -33 148.572 263.492   2
   0 -17  33 162.749 183.475   1
   0  17 -33 138.147 193.894   3
   0 -17 -33-115.290 213.562   1
   0  17 -33-189.180 150.812   4
   0  17 -34 152.426 150.231   2
   0 -17  34-54.3596 190.957   1
   0 -17 -34 225.438 256.050   2
   0  17 -34 411.164 142.930   4
   0  17 -34 227.870 211.954   3
   0 -17 -34-58.1249 178.581   1
   0  17 -35 90.7932 184.965   3
   0 -17 -35 292.579 177.101   1
   0 -17  35-108.865 240.089   1
   0  17 -35-37.5413 133.292   2
   0  17 -35 31.3802 121.150   4
   0  17 -36-90.4306 180.927   3
   0  17 -36 93.5763 135.502   4
   0 -17 -36 59.0171 178.516   1
   0 -17 -36-76.2651 270.504   2
   0 -17  36-163.745 170.182   1
   0  17 -36 37.5487 136.177   2
   0  18   0 1009.91 319.939   4
   0  18   0 433.053 273.890   3
   0 -18   0 631.660 271.612   1
   0  18  -1 1105.69 363.305   4
   0  18   1 1202.13 371.926   4
   0  18  -1 800.407 326.293   3
   0  18   1 1555.86 387.366   3
   0 -18   1 1722.30 367.565   1
   0 -18  -1 1090.47 349.087   1
   0  18   2 2204.36 745.124   4
   0  18  -2 5069.33 800.884   4
   0 -18   2 4759.52 787.744   1
   0 -18  -2 4825.26 779.779   1
   0  18  -2 3853.38 768.938   3
   0  18   2 4082.12 793.861   3
   0  18   3 308.723 257.010   4
   0  18  -3 226.153 235.564   4
   0  18  -3 428.353 297.398   3
   0  18   3-63.1363 230.391   3
   0 -18   3-56.9224 233.206   1
   0 -18  -3 115.171 223.507   1
   0 -18  -3 247.776 274.325   2
   0  18  -4 15439.5 2734.20   4
   0  18  -4 16883.0 2751.67   3
   0  18   4 15137.6 2745.18   3
   0 -18   4 19037.6 2756.24   1
   0 -18  -4 17677.2 2747.63   1
   0 -18  -4 18456.1 2762.66   2
   0  18  -5 7583.80 1306.25   4
   0  18  -5 8055.50 1318.00   3
   0  18   5 8294.97 1319.34   3
   0 -18   5 7698.45 1306.77   1
   0 -18  -5 6857.06 1284.80   1
   0 -18  -5 7810.05 1315.95   2
   0  18  -6 11757.5 2216.08   4
   0  18   6 13014.5 2240.10   3
   0  18  -6 14416.6 2245.76   3
   0 -18  -6 16040.2 2255.34   1
   0 -18  -6 13913.7 2248.72   2
   0  18  -7 10707.3 1585.50   4
   0  18   7 10602.9 1614.20   3
   0 -18  -7 6354.53 1547.51   1
   0  18  -7 10947.6 1600.46   3
   0 -18  -8 10093.3 1477.60   1
   0  18   8 8264.80 1471.76   3
   0  18  -8 7988.15 1446.33   4
   0 -18  -9-115.766 240.026   1
   0  18   9-65.2739 251.956   3
   0  18  -9-51.3453 205.784   4
   0  18  10 1307.57 359.111   3
   0 -18 -10 873.938 330.664   1
   0  18 -10 1547.59 342.762   2
   0  18 -10 1022.81 329.261   4
   0  18  11 393.608 323.098   3
   0 -18 -11 1291.73 333.018   1
   0  18 -11 1375.08 338.532   2
   0  18 -11 1162.55 313.417   4
   0  18  12 1717.47 418.543   3
   0  18 -12 1586.49 384.525   4
   0 -18  12 1561.32 369.192   1
   0 -18 -12 1166.41 383.892   1
   0  18 -12 1801.03 389.338   2
   0  18 -13 969.054 279.703   2
   0  18 -13 775.779 258.952   4
   0 -18 -13 329.396 322.125   2
   0 -18 -13 755.506 271.554   1
   0 -18  13 926.704 274.303   1
   0  18 -13 289.319 256.024   3
   0  18 -14 2346.18 511.989   2
   0  18 -14 2047.98 498.216   4
   0 -18 -14 2990.31 573.634   2
   0 -18 -14 2259.20 525.086   1
   0 -18  14 2497.76 549.057   1
   0  18 -14 3418.42 552.426   3
   0  18 -15-53.0217 196.813   2
   0  18 -15-141.868 214.917   4
   0 -18 -15 536.675 296.056   2
   0 -18 -15-57.9105 191.285   1
   0 -18  15 58.2156 220.460   1
   0  18 -15 280.680 247.832   3
   0 -18  16 7840.27 1279.98   1
   0 -18 -16 8859.44 1316.75   2
   0 -18 -16 7048.08 1262.45   1
   0  18 -16 7124.46 1259.54   3
   0  18 -16 7020.52 1240.16   4
   0 -18 -17 1226.77 375.178   2
   0 -18 -17 1098.75 304.521   1
   0 -18  17 1647.69 364.416   1
   0  18 -17 662.629 285.356   3
   0  18 -17 693.379 269.748   4
   0  18  18 211.187 255.973   3
   0 -18 -18-68.8467 280.977   2
   0  18 -18 182.371 195.918   4
   0 -18 -18 230.869 210.142   1
   0 -18  18-59.2885 233.705   1
   0  18 -18 165.555 244.040   3
   0  18 -19 7564.34 1226.16   3
   0  18  19 6599.99 1254.75   3
   0 -18 -19 7524.52 1256.23   2
   0 -18 -19 7779.01 1234.85   1
   0  18 -19 6560.00 1189.24   4
   0 -18  19 7338.25 1234.75   1
   0  18 -20 2652.88 541.085   4
   0 -18 -20 3514.96 629.542   2
   0  18  20 2079.49 585.593   3
   0  18 -20 2608.09 556.678   3
   0 -18 -20 3058.09 578.544   1
   0 -18  20 3254.86 596.791   1
   0  18 -21 1060.95 316.490   2
   0  18 -21 1858.67 346.996   4
   0  18  21 1739.33 438.313   3
   0 -18 -21 2056.99 444.619   2
   0  18 -21 1175.73 383.820   3
   0 -18  21 1503.67 387.834   1
   0 -18 -21 1157.53 354.490   1
   0  18 -22 141.511 179.605   2
   0  18 -22 507.553 220.859   4
   0  18 -22 53.2541 213.326   3
   0  18  22 146.444 232.036   3
   0 -18  22 517.912 257.109   1
   0 -18 -22 116.206 175.153   1
   0  18  23 887.871 320.424   3
   0  18 -23 424.994 273.902   3
   0 -18 -23 816.940 264.354   1
   0 -18  23 401.342 274.188   1
   0  18 -23 235.215 223.429   2
   0  18  24 1799.83 468.460   3
   0 -18 -24 1665.71 483.869   2
   0  18 -24 1553.19 412.393   3
   0 -18 -24 2226.44 432.633   1
   0  18 -24 1703.13 399.904   2
   0 -18  24 2228.01 449.973   1
   0  18  25 834.925 339.604   3
   0 -18 -25 512.914 319.398   2
   0  18 -25 719.511 256.504   3
   0 -18 -25 647.872 247.961   1
   0 -18  25 625.771 269.872   1
   0  18 -25 584.908 216.688   2
   0 -18 -26 73.8067 267.926   2
   0  18  26-460.906 318.385   3
   0  18 -26-50.8934 221.396   3
   0 -18 -26 177.572 200.519   1
   0 -18  26-56.8767 197.449   1
   0  18 -26 403.062 194.903   2
   0 -18 -27 4999.04 806.479   2
   0  18  27 3106.02 749.327   3
   0  18 -27 3449.22 687.144   2
   0 -18  27 3917.67 715.225   1
   0 -18 -27 3755.70 722.408   1
   0  18 -27 4209.80 718.282   3
   0  18 -28 2969.57 687.070   3
   0 -18  28 3516.62 701.769   1
   0 -18 -28 3383.96 741.943   2
   0  18  28 3854.73 751.103   3
   0 -18 -28 4855.74 730.776   1
   0  18 -28 4340.19 682.873   2
   0  18 -28 3555.34 653.161   4
   0  18 -29 1624.08 394.405   3
   0 -18 -29 2711.12 533.928   2
   0  18  29 2078.22 498.822   3
   0 -18  29 1927.13 428.534   1
   0 -18 -29 1797.13 416.060   1
   0  18 -29 1636.83 377.104   2
   0  18 -29 1973.16 392.504   4
   0  18  30 728.833 331.355   3
   0 -18 -30 304.596 317.049   2
   0 -18  30 225.932 224.280   1
   0 -18 -30-60.2866 173.611   1
   0  18 -30 208.290 154.495   2
   0  18 -30 178.152 135.895   4
   0 -18 -31 990.446 378.958   2
   0 -18  31 1466.16 347.904   1
   0 -18 -31 1566.88 341.043   1
   0  18 -31 1096.05 284.148   2
   0  18 -31 1209.15 283.529   4
   0 -18 -32 153.987 280.682   2
   0 -18  32 112.639 156.194   1
   0 -18 -32 303.491 196.823   1
   0  18 -32 241.826 174.763   2
   0  18 -32 171.437 147.165   4
   0  18 -33 1093.08 281.576   3
   0 -18 -33 925.249 357.363   2
   0 -18  33 505.755 219.635   1
   0 -18 -33 672.439 264.236   1
   0  18 -33 794.075 213.253   2
   0  18 -33 567.318 192.251   4
   0  18 -34 2246.74 425.835   3
   0 -18 -34 1947.39 476.577   2
   0 -18  34 1235.77 396.281   1
   0 -18 -34 1101.23 397.037   1
   0  18 -34 2295.21 400.110   2
   0  18 -34 1973.57 372.416   4
   0  18 -35 3138.85 617.365   3
   0  18 -35 3330.37 582.736   4
   0 -18 -35 3143.01 627.465   1
   0 -18  35 3373.49 632.216   1
   0  18 -35 3355.48 597.986   2
   0 -18 -35 3461.69 697.822   2
   0 -19  -2 120.047 236.569   1
   0 -19  -3 120.254 214.051   1
   0  19  -3 118.888 246.890   4
   0 -19  -4-181.002 228.859   1
   0  19  -4-58.3659 242.438   4
   0 -19  -5-60.3780 199.189   1
   0  19  -5 173.388 262.360   4
   0 -19  -6 60.4551 214.614   1
   0  19  -6 56.7296 210.351   4
   0 -19  -7-121.155 247.321   1
   0 -19   7 59.9340 203.458   1
   0  19  -7 448.184 281.571   4
   0 -19   8-119.899 175.812   1
   0 -19  -8 302.044 246.168   1
   0  19  -8 164.725 190.493   4
   0 -19  -8-66.0608 264.493   2
   0 -19  -9 121.081 237.882   1
   0 -19   9-60.0806 222.574   1
   0  19  -9 61.7977 233.656   3
   0  19  -9-107.977 223.611   4
   0 -19  -9 66.3423 288.191   2
   0 -19  10-180.496 227.568   1
   0 -19 -10 60.8413 205.847   1
   0  19 -10 123.037 241.804   3
   0  19 -10-107.515 226.421   4
   0 -19 -10 400.742 267.327   2
   0 -19 -11-122.582 227.185   1
   0  19 -11 243.081 234.445   3
   0  19 -11-53.1149 188.546   4
   0 -19 -11 201.853 249.377   2
   0 -19 -12 61.7972 233.792   1
   0 -19  12-120.510 241.238   1
   0  19 -12-60.1793 213.599   3
   0  19 -12-52.0625 188.980   4
   0 -19 -12-67.7826 285.499   2
   0 -19  13 60.2901 227.955   1
   0 -19 -13 61.7543 203.553   1
   0  19 -13-120.431 249.402   3
   0  19 -13-50.9056 210.843   4
   0 -19 -13 68.4580 253.608   2
   0 -19 -14-276.765 261.741   2
   0  19  14-70.3951 232.182   3
   0 -19  14 60.4248 237.571   1
   0 -19 -14 61.3804 191.554   1
   0  19 -14 50.5093 194.932   4
   0  19 -14-236.871 257.374   3
   0 -19  15-242.052 228.914   1
   0 -19 -15-61.2176 222.131   1
   0 -19 -15 418.415 293.700   2
   0  19 -15 294.899 285.674   3
   0  19  15-70.9668 246.031   3
   0 -19 -16-61.0660 221.520   1
   0 -19  16 303.808 234.344   1
   0 -19 -16 70.3056 249.417   2
   0  19 -16-58.1711 211.024   3
   0  19  16-143.629 254.768   3
   0  19  17 72.4882 268.539   3
   0 -19 -17-212.899 278.849   2
   0  19 -17-116.119 201.197   3
   0  19 -17 108.307 158.603   2
   0 -19 -17-61.0752 184.741   1
   0 -19  17 122.128 244.343   1
   0  19  18-73.2419 249.114   3
   0 -19 -18 143.196 297.740   2
   0  19 -18 228.330 229.954   3
   0  19 -18 53.0852 185.871   2
   0 -19 -18 366.908 228.097   1
   0 -19  18 307.354 242.998   1
   0 -19 -19-360.398 340.509   2
   0  19  19 147.640 249.806   3
   0  19 -19 56.9958 202.355   3
   0  19 -19 52.1118 172.004   2
   0 -19  19 123.595 229.109   1
   0 -19 -19 244.272 216.786   1
   0 -19 -20 363.761 291.502   2
   0  19  20-298.480 252.801   3
   0  19 -20 341.143 232.027   3
   0  19 -20-102.426 178.111   2
   0 -19 -20 60.9596 201.500   1
   0 -19  20 244.767 240.914   1
   0 -19 -21-73.5343 305.036   2
   0  19  21 150.427 267.306   3
   0  19 -21-55.8270 211.756   3
   0  19 -21 355.872 189.094   2
   0 -19  21 60.6935 234.634   1
   0 -19 -21 61.1187 202.166   1
   0 -19 -22 74.1331 280.888   2
   0  19  22 227.831 250.987   3
   0  19 -22-55.7132 231.476   3
   0  19 -22 399.150 210.859   2
   0 -19 -22-61.0850 236.240   1
   0 -19  22 60.3517 233.421   1
   0  19  23 76.6685 291.432   3
   0 -19 -23-183.578 193.139   1
   0 -19  23 60.0060 228.858   1
   0  19 -23 382.444 235.631   3
   0  19 -23 493.933 210.117   2
   0  19  24-77.4012 249.489   3
   0  19 -24 212.925 165.959   4
   0 -19 -24 61.4125 192.986   1
   0  19 -24 271.726 226.375   3
   0  19 -24 96.6391 201.577   2
   0 -19  24 238.952 222.611   1
   0  19  25 547.014 290.106   3
   0 -19 -25 379.391 325.128   2
   0  19 -25 167.671 183.062   4
   0 -19 -25 123.408 214.653   1
   0  19 -25-53.7865 216.044   3
   0 -19  25 118.936 206.934   1
   0  19 -25-47.1921 186.386   2
   0  19  26 79.0961 260.957   3
   0 -19 -26-76.3094 305.552   2
   0  19 -26 81.1752 159.877   4
   0 -19 -26 123.906 181.793   1
   0  19 -26-106.628 242.156   3
   0 -19  26 236.582 223.910   1
   0  19 -26 140.923 194.886   2
   0  19  27 79.9967 234.753   3
   0 -19 -27 307.362 313.260   2
   0  19 -27-39.7734 162.638   4
   0 -19 -27-62.2964 205.870   1
   0  19 -27-363.484 251.860   3
   0  19 -27-183.336 214.165   2
   0 -19  27-118.193 253.226   1
   0 -19 -28-77.6301 316.129   2
   0  19  28-80.8791 273.519   3
   0  19 -28 38.7107 170.692   4
   0 -19 -28 187.791 183.332   1
   0  19 -28-103.134 217.115   3
   0  19 -28-91.0254 182.118   2
   0 -19  28 58.9471 209.080   1
   0 -19  29 176.485 213.424   1
   0 -19 -29-156.188 277.049   2
   0  19  29-571.421 308.701   3
   0  19 -29-38.3345 166.626   4
   0 -19 -29-62.9074 171.615   1
   0  19 -29-51.1626 173.119   3
   0  19 -29 44.1102 166.880   2
   0 -19  30-176.262 243.410   1
   0  19 -30-37.5649 153.069   4
   0  19  30 660.824 293.032   3
   0 -19 -30-78.8836 266.824   2
   0  19 -30-152.436 217.425   3
   0  19 -30-43.6513 171.605   2
   0 -19  31 116.984 225.634   1
   0  19 -31-218.751 165.552   4
   0 -19 -31 158.692 268.414   2
   0  19  31 501.446 296.501   3
   0  19 -31 50.1708 211.339   3
   0  19 -31 126.900 150.179   2
   0  19  32 254.466 307.615   3
   0 -19 -32 160.268 296.863   2
   0  19 -32-42.1143 149.376   2
   0 -19  32 175.050 224.989   1
   0  19 -32-108.179 124.960   4
   0  19  33-171.554 259.458   3
   0 -19 -33-160.219 308.890   2
   0  19 -33 82.5374 139.564   2
   0  19 -33 70.2181 127.327   4
   0 -19  33-116.427 206.477   1
   0 -20   0 4421.78 725.166   1
   0  20   0 3648.65 722.802   3
   0  20   0 2635.36 691.086   4
   0 -20  -1 1311.78 383.778   1
   0 -20   1 1676.16 404.744   1
   0  20  -1 2426.85 451.176   3
   0  20   1 2243.22 471.019   3
   0  20   1 1049.55 395.549   4
   0  20  -1 954.663 379.126   4
   0 -20   2 3972.80 897.869   1
   0  20  -2 5959.73 953.595   3
   0  20   2 5523.85 952.366   3
   0  20  -2 6359.40 946.351   4
   0  20   2 4180.21 915.714   4
   0 -20   3 4469.53 747.183   1
   0  20   3 2351.04 715.229   4
   0  20   3 3649.09 738.210   3
   0  20  -3 4413.83 738.775   3
   0 -20   4 124.170 266.432   1
   0  20  -4-133.360 220.819   3
   0  20   4 347.678 258.480   3
   0  20   4 408.458 282.766   4
   0 -20  -4 68.3590 259.340   2
   0 -20   5 2915.89 536.917   1
   0  20  -5 2430.22 531.502   3
   0  20   5 2518.57 529.479   3
   0  20   5 1026.69 477.969   4
   0 -20  -5 2729.40 552.332   2
   0 -20   6-434.564 278.163   1
   0  20  -6-65.4582 252.874   3
   0  20   6 70.2985 213.203   3
   0 -20  -6 68.4157 274.198   2
   0 -20   7 3999.57 797.804   1
   0  20   7 4230.36 829.021   3
   0  20  -7 4927.17 817.493   3
   0 -20  -7 4049.66 811.284   2
   0 -20   8 562.268 256.899   1
   0  20   8 355.194 269.745   3
   0  20  -8 258.920 274.560   3
   0 -20  -8 345.434 267.839   2
   0 -20   9 187.674 255.397   1
   0  20  -9 64.3824 234.192   3
   0  20   9 286.032 259.964   3
   0 -20  -9-69.3463 240.991   2
   0 -20  10 625.996 316.673   1
   0  20 -10 1280.88 343.686   3
   0  20  10 791.895 351.194   3
   0 -20 -10 696.689 311.972   2
   0  20 -10 1151.63 334.736   2
   0  20  11 866.461 335.716   3
   0  20 -11 1327.32 328.316   3
   0 -20 -11 630.462 336.246   2
   0  20 -11 1024.01 322.777   2
   0  20 -12-312.689 275.071   3
   0  20  12 435.285 293.482   3
   0  20 -12 360.835 252.798   2
   0 -20 -12 705.325 309.418   2
   0 -20 -13 284.042 265.055   2
   0  20  13 654.674 276.682   3
   0 -20  13 500.818 266.769   1
   0  20 -13 500.036 270.536   3
   0  20 -13 178.064 219.670   2
   0 -20 -14 1074.96 345.333   2
   0  20  14 146.130 261.687   3
   0 -20  14 1065.83 321.621   1
   0  20 -14 552.620 298.310   3
   0  20 -14 879.725 280.068   2
   0 -20 -15 4048.21 704.367   2
   0  20  15 2868.37 656.047   3
   0 -20  15 3387.98 658.908   1
   0  20 -15 2339.86 619.055   2
   0  20 -15 3665.38 655.040   3
   0  20 -16 1706.27 423.949   3
   0 -20 -16 1825.91 458.566   2
   0  20  16 1041.27 440.086   3
   0 -20  16 2140.20 443.582   1
   0  20 -16 1550.20 380.521   4
   0  20 -16 1320.12 374.083   2
   0  20 -17 1800.12 410.196   3
   0 -20 -17 1471.45 405.455   2
   0  20  17 2030.99 463.405   3
   0 -20  17 1832.67 397.511   1
   0  20 -17 764.672 319.381   4
   0  20 -17 1464.40 376.632   2
   0  20 -18-59.7107 217.527   3
   0 -20 -18 74.1337 257.724   2
   0  20  18 227.474 244.139   3
   0 -20  18 63.5818 272.764   1
   0  20 -18 402.306 232.232   4
   0  20 -18 55.9040 212.377   2
   0  20 -19 176.359 192.038   3
   0  20  19 76.5581 285.913   3
   0 -20 -19-74.7542 321.814   2
   0 -20  19 383.208 253.550   1
   0  20 -19 200.154 229.896   4
   0  20 -19 438.929 197.936   2
   0 -20 -20 5424.58 962.441   2
   0  20  20 4950.27 937.076   3
   0  20 -20 4453.01 881.057   4
   0  20 -20 5623.66 916.706   3
   0 -20  20 5561.18 937.867   1
   0  20 -20 4894.41 892.551   2
   0 -20 -21 2653.32 648.187   2
   0  20  21 2727.09 645.904   3
   0  20 -21 3619.94 588.984   4
   0 -20  21 2693.53 615.490   1
   0  20 -21 3735.09 638.266   3
   0  20 -21 2731.91 589.638   2
   0  20  22 5510.16 1231.39   3
   0 -20 -22 7346.88 1275.27   2
   0  20 -22 7610.18 1203.14   4
   0  20 -22 7445.43 1232.05   3
   0 -20  22 7467.77 1236.41   1
   0  20 -22 6800.44 1200.16   2
   0  20 -23 204.283 204.925   2
   0  20  23-79.2883 281.639   3
   0 -20 -23 154.375 267.914   2
   0 -20  23 247.246 238.824   1
   0  20 -23 113.881 232.378   3
   0  20 -23-92.3563 178.710   4
   0  20  24 799.801 326.540   3
   0  20 -24 765.283 254.971   4
   0 -20  24 1168.57 312.053   1
   0  20 -24 680.124 300.821   3
   0  20 -24 610.086 240.924   2
   0  20 -25-44.5565 165.849   4
   0  20  25 242.001 266.381   3
   0  20 -25 225.321 225.976   3
   0 -20  25 183.479 191.369   1
   0  20 -25 49.6476 195.746   2
   0  20 -26 2573.69 513.599   4
   0 -20 -26 2449.57 614.708   2
   0  20  26 3010.89 615.491   3
   0  20 -26 3002.15 561.927   3
   0  20 -26 2556.24 533.760   2
   0 -20  26 2796.72 556.444   1
   0  20 -27 877.047 276.627   4
   0  20  27 1477.60 433.321   3
   0 -20 -27 1585.82 403.805   2
   0  20 -27 1402.27 331.886   3
   0  20 -27 721.234 268.277   2
   0 -20  27 1578.27 349.473   1
   0  20 -28 1122.04 310.441   4
   0  20  28 1161.25 386.316   3
   0 -20 -28 960.345 404.139   2
   0  20 -28 750.920 309.865   3
   0  20 -28 1572.96 330.455   2
   0 -20  28 1512.58 341.736   1
   0 -20  29 5068.27 874.736   1
   0  20 -29 4323.00 830.077   4
   0 -20 -29 5949.21 943.445   2
   0  20  29 3775.00 891.377   3
   0  20 -29 5214.37 878.412   3
   0  20 -29 4967.78 847.894   2
   0 -20  30 722.437 237.869   1
   0 -20 -30 892.523 341.167   2
   0  20  30 932.200 324.717   3
   0  20 -30 710.394 215.900   4
   0  20 -30 310.867 245.166   3
   0  20 -30 732.874 230.166   2
   0 -20  31-59.8853 158.890   1
   0 -20 -31 326.278 232.171   2
   0  20  31-85.5505 304.484   3
   0 -20 -31 132.594 182.512   1
   0  20 -31-44.3813 162.920   2
   0  20 -31 234.922 153.067   4
   0  20 -31 562.250 236.461   3
   0 -21   0-64.4553 223.376   1
   0  21   0 140.403 254.607   3
   0  21   0-134.131 268.372   4
   0 -21   1 64.4058 250.009   1
   0 -21  -1 194.141 220.742   1
   0  21  -1 349.782 255.337   3
   0  21   1 282.550 284.118   3
   0  21   1-67.9337 263.526   4
   0  21  -1 329.699 279.122   4
   0 -21  -2-64.9443 231.455   1
   0 -21   2 258.922 255.347   1
   0  21  -2 278.141 263.880   3
   0  21   2 142.374 253.500   3
   0  21  -2 65.2181 232.421   4
   0  21   2 274.855 244.764   4
   0 -21   3-64.6860 230.305   1
   0 -21  -3 65.1110 246.996   1
   0  21  -3 208.263 235.620   3
   0  21   3 357.180 276.173   3
   0  21  -3 193.562 254.311   4
   0  21   3 69.4785 283.640   4
   0 -21   4-129.317 244.576   1
   0 -21  -4-65.2190 241.714   1
   0  21   4 70.7363 321.021   4
   0  21  -4 63.3892 244.523   4
   0  21   4 144.381 256.149   3
   0  21  -4 275.349 244.260   3
   0 -21  -5 327.076 262.877   1
   0 -21   5 322.874 214.232   1
   0  21  -5 136.836 238.332   3
   0  21   5 145.326 227.853   3
   0  21  -5 62.7480 265.303   4
   0  21   5-71.2661 305.820   4
   0 -21  -5 71.5138 271.481   2
   0 -21   6-64.5789 207.192   1
   0 -21  -6-326.124 304.049   1
   0  21   6 219.788 298.347   3
   0  21  -6 270.580 260.834   3
   0  21   6 71.6381 281.492   4
   0  21  -6-61.3930 258.488   4
   0 -21  -6 71.4276 253.349   2
   0 -21  -7 524.254 267.680   1
   0 -21   7 193.537 219.169   1
   0  21   7-73.5240 255.643   3
   0  21  -7-67.4513 234.676   3
   0  21  -7 182.346 235.299   4
   0 -21  -7-71.6051 297.315   2
   0 -21   8 64.5536 224.508   1
   0 -21  -8-65.6848 180.099   1
   0  21   8 147.530 256.327   3
   0  21  -8 66.8717 258.549   3
   0  21  -8 476.761 278.454   4
   0 -21  -8 143.644 261.164   2
   0 -21  -9 65.8901 244.808   1
   0 -21   9 129.096 249.587   1
   0  21   9 297.267 287.162   3
   0  21  -9-267.629 282.319   3
   0  21  -9 236.318 261.170   4
   0 -21  -9 289.084 289.787   2
   0 -21 -10 362.581 269.470   2
   0  21 -10 328.675 263.878   3
   0  21  10-224.413 266.159   3
   0 -21 -10 66.0869 201.010   1
   0 -21  10-129.050 272.490   1
   0  21 -10 409.481 243.205   4
   0  21 -10 126.364 244.533   2
   0 -21 -11 145.647 264.533   2
   0  21  11 300.859 284.787   3
   0  21 -11 131.128 243.359   3
   0 -21 -11-198.008 223.721   1
   0 -21  11 128.910 276.133   1
   0  21 -11 116.171 215.715   4
   0  21 -11 125.535 228.134   2
   0 -21 -12-73.2889 271.569   2
   0  21  12 75.5303 255.497   3
   0  21 -12-64.8100 245.116   3
   0 -21 -12 198.640 218.331   1
   0  21 -12 227.602 223.657   4
   0  21 -12-187.945 250.750   2
   0  21 -13-64.7358 213.396   3
   0 -21 -13-147.469 325.129   2
   0  21  13 75.8778 236.591   3
   0 -21  13 64.4248 228.521   1
   0 -21 -13-133.315 241.753   1
   0  21 -13-56.3626 229.536   4
   0  21 -13 123.587 255.952   2
   0  21 -14-64.3919 271.165   3
   0 -21 -14-74.1851 296.895   2
   0  21  14-228.282 269.951   3
   0 -21 -14 66.6149 225.345   1
   0 -21  14 129.753 264.249   1
   0  21 -14 330.686 204.249   4
   0  21 -14-122.000 221.290   2
   0  21 -15 252.651 252.784   3
   0 -21 -15 149.414 309.462   2
   0  21  15-152.688 288.693   3
   0 -21  15-64.8796 273.204   1
   0 -21 -15 67.1963 196.857   1
   0  21 -15-109.366 222.733   4
   0  21 -15 60.7998 215.701   2
   0  21 -16 188.756 247.453   3
   0 -21 -16 677.973 341.950   2
   0  21  16 76.8357 260.059   3
   0 -21 -16-67.8296 235.290   1
   0 -21  16 130.092 246.165   1
   0  21 -16-215.399 141.459   4
   0  21 -16-59.6219 196.810   2
   0  21 -17 247.666 243.288   3
   0 -21 -17 227.834 334.865   2
   0  21  17-77.6855 262.717   3
   0 -21 -17-135.727 223.690   1
   0 -21  17-65.2702 261.172   1
   0  21 -17-53.1077 196.742   4
   0  21 -17-118.457 236.997   2
   0  21 -18 307.678 242.874   3
   0 -21 -18 460.119 328.839   2
   0  21  18-156.613 290.995   3
   0 -21 -18 67.5513 217.929   1
   0 -21  18 196.812 294.385   1
   0  21 -18-52.8709 201.211   4
   0  21 -18 231.859 220.357   2
   0  21 -19-61.3067 236.407   3
   0 -21 -19 386.030 308.945   2
   0  21  19 316.577 246.778   3
   0 -21 -19-67.6408 222.975   1
   0 -21  19-131.709 205.346   1
   0  21 -19 52.0534 192.858   4
   0  21 -19-113.703 201.666   2
   0  21 -20 662.898 281.454   3
   0 -21 -20-77.7252 288.462   2
   0  21  20-159.538 289.809   3
   0 -21  20-65.1163 241.853   1
   0 -21 -20 202.669 198.615   1
   0  21 -20 50.8915 200.721   4
   0  21 -20 112.929 181.984   2
   0  21 -21 119.917 202.861   3
   0 -21 -21-78.3166 264.922   2
   0  21  21-161.012 265.432   3
   0 -21  21-64.4935 207.003   1
   0 -21 -21 134.982 222.546   1
   0  21 -21 50.3605 157.138   4
   0  21 -21 166.180 177.822   2
   0  21 -22 109.780 211.961   2
   0 -21 -22 338.146 228.999   1
   0 -21  22 192.076 187.867   1
   0 -21 -22-78.8682 266.966   2
   0  21  22 243.856 253.699   3
   0  21 -22-49.0849 189.615   4
   0  21 -22-119.205 201.894   3
   0  21 -23 215.159 203.403   2
   0 -21  23-127.134 203.966   1
   0 -21 -23-67.7522 184.754   1
   0 -21 -23 318.291 318.418   2
   0  21  23-245.504 315.559   3
   0  21 -23 146.047 184.095   4
   0  21 -23-59.3350 245.777   3
   0  21 -24 53.1620 166.092   2
   0  21  24 82.6215 257.821   3
   0 -21 -24 479.765 308.499   2
   0 -21 -24 203.843 241.234   1
   0 -21  24-63.1849 213.942   1
   0  21 -24 47.4847 168.756   4
   0  21 -24-116.139 244.721   3
   0 -21 -25-241.744 279.241   2
   0  21  25 582.288 314.517   3
   0  21 -25-46.1700 171.043   4
   0 -21 -25-135.811 205.401   1
   0 -21  25-62.8047 217.640   1
   0  21 -25-51.9161 179.908   2
   0  21 -25 57.6596 218.011   3
   0  21  26-251.410 310.460   3
   0  21 -26 181.566 168.164   4
   0 -21 -26-136.303 178.531   1
   0  21 -26-202.398 137.968   2
   0 -21  26-62.3691 200.102   1
   0  21 -26 284.658 235.806   3
   0  21  27 168.974 271.057   3
   0  21 -27 43.8986 155.704   4
   0 -21 -27 340.642 206.075   1
   0 -21  27-62.2274 210.442   1
   0  21 -27-100.589 174.289   2
   0  21 -27-168.929 225.319   3
   0 -21 -28-82.2369 368.073   2
   0  21  28-170.616 266.214   3
   0  21 -28-171.784 189.692   4
   0 -21 -28-68.3899 171.886   1
   0 -21  28 123.935 209.858   1
   0  21 -28-349.389 213.802   2
   0  21 -28 278.011 222.767   3
   0 -21 -29 82.9524 280.674   2
   0  21  29 171.903 260.140   3
   0 -21 -29 206.069 201.376   1
   0  21 -29-48.5373 142.439   2
   0 -21  29-185.294 203.787   1
   0  21 -29-169.872 167.113   4
   0  21 -29-108.535 217.333   3
   0 -22   0 3332.85 709.912   1
   0  22   0 5186.85 777.070   3
   0  22   0 2981.47 708.566   4
   0 -22  -1 9350.66 1272.34   1
   0 -22   1 7368.42 1243.72   1
   0  22   1 6669.64 1248.33   3
   0  22  -1 8770.08 1279.73   3
   0  22   1 4130.37 1203.81   4
   0  22  -1 6997.69 1247.13   4
   0 -22   2 200.659 249.989   1
   0 -22  -2 603.855 245.568   1
   0  22   2 73.7868 280.944   3
   0  22  -2 216.985 286.123   3
   0  22   2 141.817 295.553   4
   0  22  -2-67.3369 256.743   4
   0 -22   3 1536.94 388.781   1
   0 -22  -3 1347.85 370.561   1
   0  22  -3 1367.64 416.474   3
   0  22   3 1555.50 417.743   3
   0  22   3 932.216 408.204   4
   0  22  -3 1799.57 440.235   4
   0 -22   4 333.431 239.096   1
   0 -22  -4 202.790 247.624   1
   0  22  -4 71.5345 244.428   3
   0  22   4 223.121 288.897   3
   0  22  -4 725.973 340.285   4
   0  22   4-292.157 337.775   4
   0 -22   5 266.597 246.971   1
   0 -22  -5-202.239 269.805   1
   0  22   5 73.8031 325.470   4
   0  22  -5-64.7533 234.900   4
   0  22   5 75.2025 290.023   3
   0  22  -5-352.276 310.710   3
   0 -22  -6 270.240 275.640   1
   0 -22   6 1862.68 387.797   1
   0  22  -6 1264.35 369.349   3
   0  22   6 1211.71 371.341   3
   0  22   6 223.025 365.837   4
   0  22  -6 1534.72 369.170   4
   0 -22  -6 895.396 358.142   2
   0 -22   7-267.553 309.257   1
   0 -22  -7 67.8274 213.781   1
   0  22   7 686.013 295.569   3
   0  22  -7 70.0006 261.205   3
   0  22   7 224.159 260.813   4
   0  22  -7 696.284 311.782   4
   0 -22  -7 74.5014 283.421   2
   0 -22  -8 204.549 272.878   1
   0 -22   8-66.8807 257.936   1
   0  22   8 153.328 246.014   3
   0  22  -8-69.3521 277.556   3
   0  22  -8 62.0614 229.972   4
   0 -22  -8-74.6812 270.889   2
   0 -22  -9 4218.39 798.374   1
   0 -22   9 4478.80 796.914   1
   0  22   9 4076.56 820.564   3
   0  22  -9 4992.73 825.500   3
   0  22  -9 3692.21 776.344   4
   0 -22  -9 3968.09 820.366   2
   0 -22 -10 1356.01 428.339   2
   0  22 -10 1634.32 402.968   3
   0  22  10 1627.43 421.068   3
   0 -22  10 1869.97 404.147   1
   0 -22 -10 1228.67 393.586   1
   0  22 -10 1705.43 394.324   4
   0  22 -10 985.507 364.213   2
   0 -22 -11 75.5415 280.610   2
   0  22  11 156.021 257.963   3
   0  22 -11 407.210 329.267   3
   0 -22 -11 68.5250 220.814   1
   0 -22  11 200.012 189.766   1
   0  22 -11-60.4709 229.569   4
   0  22 -11 65.2417 221.599   2
   0 -22 -12 151.659 299.889   2
   0  22 -12 201.067 265.534   3
   0  22  12 392.173 292.547   3
   0 -22  12 199.662 253.923   1
   0 -22 -12 275.185 262.327   1
   0  22 -12 177.709 263.395   4
   0  22 -12 195.214 222.667   2
   0  22 -13 9364.05 1435.91   3
   0 -22 -13 7627.65 1437.30   2
   0  22  13 8525.77 1447.55   3
   0 -22 -13 9760.03 1442.98   1
   0  22 -13 7859.28 1401.67   4
   0  22 -13 7120.61 1402.72   2
   0  22 -14 664.817 310.895   3
   0 -22 -14 1073.82 374.503   2
   0 -22  14 864.650 319.041   1
   0 -22 -14 1035.35 312.264   1
   0  22 -14 229.344 261.562   4
   0  22 -14 446.671 304.326   2
   0  22 -15 4168.85 853.673   3
   0 -22 -15 5555.17 894.300   2
   0  22  15 3886.34 865.335   3
   0 -22 -15 4516.52 853.278   1
   0  22 -15 4151.42 802.000   4
   0  22 -15 4538.98 842.201   2
   0 -22  15 5198.23 876.185   1
   0  22 -16 1296.98 385.348   3
   0 -22 -16 1396.35 445.990   2
   0  22  16 1914.39 467.435   3
   0 -22  16 1341.27 404.011   1
   0 -22 -16 1390.08 386.914   1
   0  22 -16 1567.77 377.502   4
   0  22 -16 1174.07 378.902   2
   0  22 -17 129.113 229.276   3
   0 -22 -17 78.2170 307.564   2
   0  22  17 80.0831 257.198   3
   0 -22  17 470.770 269.364   1
   0 -22 -17-70.1600 219.067   1
   0  22 -17-55.7030 206.693   4
   0  22 -17-61.3430 212.900   2
   0  22 -18-126.619 235.763   3
   0 -22 -18 472.679 327.178   2
   0  22  18 805.819 329.028   3
   0 -22  18 135.102 298.823   1
   0 -22 -18 280.825 232.658   1
   0  22 -18 54.9090 217.089   4
   0  22 -18-119.976 223.527   2
   0  22 -19 945.233 316.737   3
   0 -22 -19 1192.38 388.495   2
   0  22  19 651.533 345.630   3
   0 -22 -19 1276.46 327.288   1
   0 -22  19 948.615 335.761   1
   0  22 -19 1189.16 323.084   4
   0  22 -19 476.515 267.521   2
   0  22 -20 941.001 351.476   3
   0 -22 -20 801.366 381.398   2
   0  22  20 574.483 342.424   3
   0 -22  20 669.554 300.284   1
   0 -22 -20 497.185 297.099   1
   0  22 -20 804.571 253.506   4
   0  22 -20 816.610 263.980   2
   0  22 -21 676.780 277.221   3
   0 -22 -21 483.483 309.969   2
   0  22  21 165.844 292.960   3
   0 -22  21 331.359 231.267   1
   0 -22 -21 424.416 262.798   1
   0  22 -21 469.984 240.485   4
   0  22 -21 57.9347 213.261   2
   0  22 -22 1405.01 316.624   3
   0 -22 -22 1459.74 379.984   2
   0  22  22 668.479 317.176   3
   0 -22 -22 70.8743 242.324   1
   0 -22  22 788.949 277.538   1
   0  22 -22 412.554 241.628   4
   0  22 -22 453.137 242.132   2
   0  22 -23 121.552 244.568   3
   0 -22 -23 489.754 319.777   2
   0  22  23 168.539 227.326   3
   0 -22 -23 354.295 230.102   1
   0 -22  23 391.398 260.465   1
   0  22 -23 1260.54 260.898   4
   0  22 -23 674.134 236.082   2
   0  22 -24 383.352 229.802   2
   0  22  24 170.053 277.096   3
   0 -22 -24 82.2617 296.251   2
   0 -22  24 453.566 217.524   1
   0 -22 -24 424.946 246.986   1
   0  22 -24 998.191 268.377   4
   0  22 -24 783.992 292.460   3
   0 -22 -25 82.7782 272.851   2
   0  22  25 684.538 316.991   3
   0  22 -25-48.6089 183.789   4
   0 -22 -25-71.0063 214.778   1
   0  22 -25-544.209 213.836   2
   0 -22  25-64.3616 228.282   1
   0  22 -25 419.316 243.936   3
   0 -22 -26 249.434 274.661   2
   0  22  26-86.3077 261.694   3
   0  22 -26 93.8294 155.704   4
   0 -22 -26 71.2157 195.019   1
   0 -22  26 447.099 237.314   1
   0  22 -26 106.118 197.401   2
   0  22 -26-116.307 241.548   3
   0  22  27-261.159 295.107   3
   0 -22 -27 285.598 229.981   1
   0 -22  27 127.369 231.862   1
   0  22 -27 157.348 214.565   2
   0  22 -27 138.619 165.161   4
   0  22 -27 172.385 222.507   3
   0 -23   0-207.627 234.755   1
   0  23   0-75.3626 221.463   3
   0  23   0-71.3861 236.001   4
   0 -23  -1 68.9557 233.197   1
   0 -23   1-138.111 195.390   1
   0  23  -1-74.8571 265.510   3
   0  23   1 302.847 262.367   3
   0  23  -1-70.6187 287.577   4
   0  23   1 72.1353 243.950   4
   0 -23  -2-69.0770 181.229   1
   0 -23   2-68.9440 250.233   1
   0  23   2-76.2413 270.605   3
   0  23  -2 522.542 304.153   3
   0  23  -2 69.8810 264.409   4
   0  23   2 72.8326 270.001   4
   0 -23   3-68.7533 244.271   1
   0 -23  -3 69.4394 210.517   1
   0  23  -3-74.6345 252.797   3
   0  23   3-229.707 259.329   3
   0  23   3-147.533 279.269   4
   0  23  -3-205.973 270.149   4
   0 -23   4-69.0736 250.940   1
   0 -23  -4-139.553 247.931   1
   0  23   4 230.705 285.274   3
   0  23  -4 660.555 288.772   3
   0  23   4 75.0948 289.934   4
   0  23  -4-67.9410 235.904   4
   0 -23  -5-70.0301 236.865   1
   0 -23   5 69.0015 250.274   1
   0  23  -5-73.0079 258.983   3
   0  23   5-77.7131 242.335   3
   0  23   5 75.9667 298.525   4
   0  23  -5-67.2532 249.180   4
   0 -23   6-275.274 265.479   1
   0 -23  -6 139.699 264.224   1
   0  23  -6 131.583 263.386   4
   0  23   6 153.458 323.157   4
   0  23   6 234.402 270.882   3
   0  23  -6 145.445 246.069   3
   0 -23   7-68.7786 221.209   1
   0 -23  -7-70.0736 168.289   1
   0  23   7-314.782 279.557   3
   0  23  -7-287.519 298.122   3
   0  23   7-386.403 346.081   4
   0  23  -7 130.053 231.166   4
   0 -23  -7 77.5717 256.164   2
   0 -23  -8-70.3907 249.681   1
   0 -23   8 137.397 249.156   1
   0  23  -8-430.438 320.954   3
   0  23   8 79.3554 275.005   3
   0  23  -8 128.942 243.777   4
   0  23   8-77.6454 305.104   4
   0 -23  -8 77.4444 292.828   2
   0 -23  -9-210.766 249.357   1
   0 -23   9 137.170 248.901   1
   0  23   9 159.407 233.612   3
   0  23  -9-424.800 288.461   3
   0  23  -9 63.5799 230.762   4
   0 -23  -9-155.207 293.561   2
   0 -23 -10 233.514 305.861   2
   0  23 -10-70.3560 231.922   3
   0  23  10 239.880 263.576   3
   0 -23  10-206.817 265.833   1
   0 -23 -10-70.6788 220.384   1
   0  23 -10 63.2506 219.200   4
   0  23 -10-204.398 277.465   2
   0 -23 -11-78.2134 301.741   2
   0  23 -11-280.288 290.396   3
   0  23  11 80.4000 227.700   3
   0 -23 -11-354.632 268.353   1
   0 -23  11-137.568 232.823   1
   0  23 -11 376.740 272.939   4
   0  23 -11-67.6317 240.085   2
   0 -23 -12 235.285 314.062   2
   0  23  12-81.1201 260.542   3
   0  23 -12 207.462 261.755   3
   0 -23 -12 70.8557 200.854   1
   0 -23  12-137.279 220.553   1
   0  23 -12 61.4859 218.425   4
   0  23 -12 269.714 244.841   2
   0  23 -13 68.9559 208.585   3
   0 -23 -13 236.694 315.708   2
   0  23  13 81.5340 289.196   3
   0 -23 -13-71.1784 201.402   1
   0  23 -13-182.641 234.753   4
   0  23 -13-66.4431 224.705   2
   0  23 -14 616.442 282.365   3
   0 -23 -14 79.1201 325.180   2
   0  23  14 82.0753 244.363   3
   0 -23 -14 143.028 192.422   1
   0  23 -14 535.511 229.227   4
   0  23 -14 66.0594 233.100   2
   0  23 -15 268.300 268.816   3
   0 -23 -15 79.4982 312.735   2
   0  23  15-82.3063 257.062   3
   0 -23 -15 143.003 254.053   1
   0 -23  15-68.5890 243.742   1
   0  23 -15 354.007 232.322   4
   0  23 -15-65.2242 221.089   2
   0  23 -16 133.397 231.228   3
   0 -23 -16-80.0286 283.929   2
   0  23  16-165.347 318.845   3
   0 -23  16 412.394 259.961   1
   0 -23 -16-71.8277 195.952   1
   0  23 -16-174.165 201.290   4
   0  23 -16 193.964 213.218   2
   0  23 -17-132.712 260.777   3
   0 -23 -17 80.4740 298.162   2
   0  23  17 82.8674 287.203   3
   0 -23  17 413.909 266.039   1
   0 -23 -17-143.668 203.307   1
   0  23 -17-57.7352 222.671   4
   0  23 -17 63.3928 214.437   2
   0  23 -18 461.920 256.903   3
   0 -23 -18-242.613 282.480   2
   0  23  18 249.361 283.326   3
   0 -23  18 69.4131 264.836   1
   0 -23 -18-144.811 241.283   1
   0  23 -18 227.566 218.011   4
   0  23 -18 754.454 254.062   2
   0  23 -19 129.286 272.252   3
   0 -23 -19-81.4839 295.586   2
   0  23  19 167.320 322.651   3
   0 -23 -19 72.4627 226.031   1
   0 -23  19-139.162 257.858   1
   0  23 -19 56.5481 226.373   4
   0  23 -19 122.913 191.733   2
   0  23 -20 128.592 182.201   3
   0 -23 -20 246.069 334.169   2
   0  23  20 336.697 311.994   3
   0 -23 -20-219.576 235.037   1
   0 -23  20 137.431 243.934   1
   0  23 -20 55.5283 197.211   4
   0  23 -20-122.063 206.645   2
   0  23 -21-127.802 246.421   3
   0 -23 -21-165.435 318.968   2
   0  23  21 595.345 327.958   3
   0 -23 -21 73.2864 192.012   1
   0 -23  21-135.945 185.364   1
   0  23 -21 219.542 215.694   4
   0  23 -21-59.7047 162.827   2
   0  23 -22 63.4891 244.928   3
   0 -23 -22 249.848 302.132   2
   0  23  22-85.6480 259.184   3
   0 -23  22 471.730 228.033   1
   0 -23 -22-222.290 194.255   1
   0  23 -22-160.008 201.812   4
   0  23 -22-59.3061 195.639   2
   0  23 -23-62.1316 230.231   3
   0 -23 -23-83.7189 219.367   2
   0  23  23 605.546 313.766   3
   0 -23  23 66.8002 214.376   1
   0 -23 -23-74.2443 186.279   1
   0  23 -23-52.8698 191.808   4
   0  23 -23 57.8097 174.940   2
   0  23 -24-123.235 224.653   3
   0 -23 -24-252.520 306.134   2
   0  23  24 87.1260 247.597   3
   0  23 -24-154.732 175.949   4
   0  23 -24-172.337 205.059   2
   0 -23 -24-295.929 231.822   1
   0 -23  24-132.616 225.427   1
   0 -24   0 5624.07 1002.17   1
   0  24   0 6059.02 1009.32   3
   0  24   0 4614.89 986.128   4
   0 -24  -1-71.3650 280.997   1
   0 -24   1 71.0307 258.232   1
   0  24   1 311.692 270.632   3
   0  24  -1 309.765 287.456   3
   0  24   1 74.0506 286.100   4
   0  24  -1 72.4992 239.653   4
   0 -24   2 3256.19 541.904   1
   0 -24  -2 2276.70 502.166   1
   0  24  -2 1925.24 503.749   3
   0  24   2 2281.06 537.140   3
   0  24  -2 1722.04 504.668   4
   0  24   2 972.759 482.307   4
   0 -24  -3 1640.12 397.380   1
   0 -24   3 1563.57 410.789   1
   0  24   3 1183.38 377.964   3
   0  24  -3 1452.37 417.073   3
   0  24  -3 1634.55 417.743   4
   0  24   3 1067.34 420.263   4
   0 -24  -4 932.475 290.628   1
   0 -24   4 70.9527 287.671   1
   0  24   4 872.003 385.705   3
   0  24  -4 531.150 311.792   3
   0  24  -4 69.7221 251.800   4
   0  24   4 462.316 342.146   4
   0 -24  -5 72.1187 249.914   1
   0 -24   5-141.474 213.963   1
   0  24   5 239.806 283.519   3
   0  24  -5 224.638 265.586   3
   0  24   5-155.712 294.371   4
   0  24  -5-137.687 238.564   4
   0 -24   6 989.084 344.153   1
   0 -24  -6 1150.93 373.557   1
   0  24  -6 1267.19 371.905   3
   0  24   6 78.7467 345.403   4
   0  24  -6 545.046 296.914   4
   0 -24   7 283.763 296.526   1
   0 -24  -7 144.549 228.375   1
   0  24   7 954.252 399.027   4
   0  24  -7 1077.48 340.978   4
   0  24  -7 371.082 298.733   3
   0  24   7 890.461 340.616   3
   0 -24  -8 432.986 305.836   1
   0 -24   8 212.478 253.628   1
   0  24  -8-73.6050 269.211   3
   0  24   8 570.890 322.355   3
   0  24   8-79.8868 332.717   4
   0  24  -8 331.003 289.689   4
   0 -24  -8 241.220 274.154   2
   0 -24   9 494.716 219.979   1
   0 -24  -9 579.232 261.996   1
   0  24  -9 584.182 306.867   3
   0  24   9 656.957 332.665   3
   0  24  -9 65.8477 217.535   4
   0  24   9-321.811 314.523   4
   0 -24  -9 80.2541 276.319   2
   0 -24 -10 1366.77 416.541   2
   0  24  10 413.158 322.418   3
   0  24 -10 652.599 334.900   3
   0 -24  10 1197.93 309.491   1
   0 -24 -10 1018.80 331.328   1
   0  24 -10 786.052 301.100   4
   0  24 -10 1122.55 351.127   2
   0 -24 -11 241.781 272.643   2
   0  24  11-248.775 266.137   3
   0  24 -11 71.3831 235.396   3
   0 -24  11 281.081 265.783   1
   0 -24 -11 145.396 233.340   1
   0  24 -11-257.289 233.375   4
   0  24 -11 69.9306 230.611   2
   0 -24 -12-161.964 275.307   2
   0  24 -12 284.796 248.327   3
   0  24  12 666.901 276.215   3
   0 -24 -12 292.718 223.133   1
   0 -24  12 491.267 266.840   1
   0  24 -12 63.6808 260.845   4
   0  24 -12-348.484 259.726   2
   0  24 -13 993.287 359.838   3
   0 -24 -13 1302.52 416.892   2
   0  24  13 1509.67 417.295   3
   0 -24  13 1481.24 396.057   1
   0 -24 -13 293.918 236.426   1
   0  24 -13 2395.14 424.845   4
   0  24 -13 892.460 351.585   2
   0  24 -14 1971.85 410.070   3
   0 -24 -14 1876.56 433.619   2
   0  24  14 844.711 421.927   3
   0 -24 -14 1395.30 385.003   1
   0  24 -14 738.859 342.173   4
   0  24 -14 1228.06 358.539   2
   0  24 -15 275.570 280.922   3
   0 -24 -15-81.8522 255.618   2
   0  24  15 339.506 265.033   3
   0 -24 -15 221.494 262.273   1
   0 -24  15 211.334 250.281   1
   0  24 -15-61.0411 235.814   4
   0  24 -15-67.3313 222.411   2
   0  24 -16-68.4723 193.789   3
   0 -24 -16 164.543 291.840   2
   0  24  16 170.904 281.701   3
   0 -24  16 141.104 199.672   1
   0 -24 -16-73.8218 230.210   1
   0  24 -16-300.237 252.858   4
   0  24 -16 200.129 214.070   2
   0  24 -17 1021.17 333.457   3
   0 -24 -17 1652.26 414.775   2
   0  24  17 941.486 381.074   3
   0 -24  17 990.752 313.361   1
   0 -24 -17 964.836 310.134   1
   0  24 -17 955.425 324.496   4
   0  24 -17 653.723 311.527   2
   0  24 -18 2976.07 616.911   3
   0 -24 -18 1826.58 605.710   2
   0  24  18 2487.09 650.726   3
   0 -24 -18 2461.37 607.480   1
   0 -24  18 3403.97 639.300   1
   0  24 -18 3293.34 615.857   4
   0  24 -18 3887.77 632.786   2
   0  24 -19 132.432 230.432   3
   0 -24 -19-250.146 334.314   2
   0  24  19 258.787 269.784   3
   0 -24  19 71.2986 253.768   1
   0 -24 -19 149.288 188.399   1
   0  24 -19 233.712 183.393   4
   0  24 -19 189.950 215.166   2
   0  24 -20 4014.14 714.267   3
   0 -24 -20 3271.97 742.565   2
   0  24  20 3721.23 760.878   3
   0 -24  20 3518.62 727.123   1
   0 -24 -20 3987.96 729.673   1
   0  24 -20 3729.33 710.332   4
   0  24 -20 3580.99 702.504   2
   0  24 -21 130.700 209.669   3
   0 -24 -21 169.002 285.772   2
   0  24  21 86.9839 279.074   3
   0  24 -21-226.755 226.843   4
   0  24 -21 245.593 217.780   2
   0 -24  21-139.145 216.927   1
   0 -24 -21-75.3692 220.745   1
   0 -25   0 146.093 206.832   1
   0  25   0-79.8213 256.211   3
   0  25   0 74.9985 240.746   4
   0 -25  -1 219.764 271.438   1
   0 -25   1 72.7504 233.472   1
   0  25  -1-79.5304 269.017   3
   0  25   1-80.0958 277.616   3
   0  25  -1 74.2190 286.234   4
   0  25   1-75.7792 249.847   4
   0 -25   2 292.000 270.654   1
   0 -25  -2-73.0819 241.137   1
   0  25   2 80.8556 273.655   3
   0  25  -2 238.311 268.861   3
   0  25   2-77.1486 303.336   4
   0  25  -2-73.5045 254.950   4
   0 -25   3 72.8352 206.083   1
   0 -25  -3-73.2959 207.387   1
   0  25  -3 157.787 286.115   3
   0  25   3 243.586 260.497   3
   0  25   3-77.8636 282.380   4
   0  25  -3-290.958 275.027   4
   0 -25  -4 147.000 208.097   1
   0 -25   4 72.5794 245.564   1
   0  25  -4-77.5576 219.571   3
   0  25   4 162.953 254.144   3
   0  25  -4-72.0046 231.131   4
   0  25   4 78.8345 279.716   4
   0 -25  -5 73.9371 256.388   1
   0 -25   5-144.886 262.889   1
   0  25   5 164.413 271.130   3
   0  25  -5-231.574 267.658   3
   0  25  -5 213.325 279.564   4
   0  25   5-398.329 371.481   4
   0 -25   6-218.163 246.814   1
   0 -25  -6 73.8053 262.610   1
   0  25  -6-307.257 313.502   3
   0  25   6 82.5774 272.990   3
   0  25  -6-69.6150 242.141   4
   0  25   6-402.419 311.035   4
   0 -25  -7 371.327 218.723   1
   0 -25   7 72.5574 146.986   1
   0  25  -7 75.9361 276.352   3
   0  25   7-83.2191 236.588   3
   0  25  -7 206.959 240.169   4
   0  25   7 242.363 306.325   4
   0 -25   8-72.3555 238.523   1
   0 -25  -8 74.6098 239.394   1
   0  25  -8 136.757 236.980   4
   0  25   8 326.902 338.513   4
   0  25  -8-151.557 243.144   3
   0  25   8-83.6979 283.072   3
   0 -25  -9 83.0921 267.084   2
   0  25   9-168.684 255.642   3
   0  25  -9-150.286 254.647   3
   0 -25  -9-74.5035 203.793   1
   0 -25   9-360.479 294.048   1
   0  25  -9 136.030 241.795   4
   0  25   9-82.5028 306.077   4
   0  25  -9-218.304 270.072   2
   0 -25 -10 165.826 226.064   2
   0  25  10-170.171 257.366   3
   0  25 -10 74.5761 264.513   3
   0 -25  10 72.4175 268.278   1
   0 -25 -10-224.476 240.061   1
   0  25 -10 67.1229 232.604   4
   0  25  10 83.0650 307.722   4
   0  25 -10-217.155 238.596   2
   0 -25 -11-249.038 258.973   2
   0  25  11-85.4344 266.519   3
   0  25 -11-73.3722 266.237   3
   0 -25  11 72.1558 250.198   1
   0 -25 -11-149.505 259.191   1
   0  25  11 83.4028 267.723   4
   0  25 -11 132.870 224.844   4
   0  25 -11-288.601 267.432   2
   0 -25 -12 83.1885 274.207   2
   0  25 -12 219.417 253.453   3
   0  25  12-85.7173 267.258   3
   0 -25 -12-150.332 212.680   1
   0 -25  12 144.053 196.385   1
   0  25 -12-65.7503 253.527   4
   0  25 -12-285.388 253.062   2
   0  25 -13 145.698 234.306   3
   0 -25 -13-250.707 296.871   2
   0  25  13 86.1684 252.908   3
   0 -25 -13 75.1168 227.816   1
   0 -25  13-71.8572 224.654   1
   0  25 -13-513.581 283.553   4
   0  25 -13-141.532 193.654   2
   0  25 -14-72.2515 256.306   3
   0 -25 -14 503.851 317.539   2
   0  25  14 86.6848 270.309   3
   0 -25 -14-75.6776 221.685   1
   0 -25  14-215.594 282.414   1
   0  25 -14-63.5730 249.838   4
   0  25 -14-210.965 276.352   2
   0  25 -15-70.6320 277.553   3
   0 -25 -15-336.477 336.610   2
   0  25  15 87.2757 255.627   3
   0 -25 -15 75.6454 235.874   1
   0  25 -15 189.044 218.389   4
   0  25 -15 69.3698 246.066   2
   0  25 -16 70.1497 176.045   3
   0 -25 -16 84.3244 299.151   2
   0  25  16-350.792 318.104   3
   0 -25 -16-228.035 215.158   1
   0 -25  16 144.508 256.350   1
   0  25 -16 371.860 248.071   4
   0  25 -16 68.6817 238.084   2
   0  25 -17-69.6980 223.960   3
   0  25  17 176.557 258.847   3
   0 -25  17-144.924 232.815   1
   0 -25 -17 76.4505 200.656   1
   0 -25 -17 423.914 279.740   2
   0  25 -17 67.2724 203.870   2
   0  25 -17 308.097 259.740   4
   0  26   0 77.1834 268.510   4
   0  26   0 328.571 311.480   3
   0 -26   0 74.6707 240.730   1
   0  26   1 77.9641 278.115   4
   0  26  -1 76.4241 266.490   4
   0  26   1 494.818 287.319   3
   0  26  -1-244.975 270.790   3
   0 -26   1 74.8848 248.610   1
   0 -26  -1 449.971 206.615   1
   0  26  -2 1050.38 330.107   4
   0  26   2 472.732 284.327   4
   0  26   2 496.595 304.700   3
   0  26  -2 81.0036 242.960   3
   0 -26   2 298.749 224.932   1
   0 -26  -2-75.2354 240.360   1
   0  26   3 1193.39 439.282   4
   0  26  -3 965.618 421.906   4
   0  26   3 998.831 408.287   3
   0  26  -3 2570.16 470.631   3
   0 -26   3 1189.92 414.718   1
   0 -26  -3 1876.73 421.289   1
   0  26   4 80.3048 278.609   4
   0  26  -4 73.3247 254.451   4
   0  26   4 167.241 290.085   3
   0  26  -4-398.895 289.640   3
   0 -26   4-223.795 270.873   1
   0 -26  -4-150.722 221.124   1
   0  26   5 325.083 325.318   4
   0  26  -5 72.5607 263.297   4
   0  26   5 83.9447 291.030   3
   0  26  -5 472.485 309.550   3
   0 -26   5-372.138 264.133   1
   0 -26  -5-75.1595 247.897   1
   0  26  -6 1649.80 494.406   4
   0  26   6 1806.28 538.106   4
   0  26   6 3896.62 628.188   3
   0  26  -6 2271.18 533.987   3
   0 -26   6 2004.16 518.398   1
   0 -26  -6 2415.01 510.487   1
   0  26  -7 213.261 261.599   4
   0  26   7-247.168 282.141   4
   0  26  -7 546.361 315.456   3
   0  26   7 680.846 324.831   3
   0 -26  -7 152.001 254.415   1
   0 -26   7 369.884 319.549   1
   0  26  -8 1191.80 382.951   4
   0  26   8 416.197 318.947   4
   0  26   8 943.729 327.351   3
   0  26  -8 778.564 349.304   3
   0 -26  -8 1138.20 341.509   1
   0 -26   8 222.754 310.693   1
   0  26  -9 228.765 276.825   3
   0  26   9 258.916 339.348   3
   0 -26   9 221.849 230.902   1
   0 -26  -9-152.734 191.934   1
   0  26  -9-149.519 219.304   2
   0  26  -9 139.433 230.135   4
   0  26   9 84.1774 284.944   4
   0  26 -10 75.7938 282.590   3
   0  26  10 608.887 308.481   3
   0 -26 -10 230.364 254.938   1
   0 -26  10 589.284 296.773   1
   0 -26 -10 684.676 323.768   2
   0  26 -10 745.008 310.394   2
   0  26 -10 414.941 253.909   4
   0  26  10 169.928 257.336   4
   0  26  11 87.6169 256.696   3
   0  26 -11 150.544 227.783   3
   0 -26  11 73.4835 222.376   1
   0 -26 -11-76.7253 232.177   1
   0 -26 -11-170.730 341.647   2
   0  26 -11-74.2433 244.814   2
   0  26 -11 342.236 273.970   4
   0  26  11-85.4892 289.188   4
   0  26 -12 1049.51 349.495   3
   0  26  12 967.740 358.814   3
   0 -26 -12 683.620 312.549   2
   0 -26  12 1696.79 399.328   1
   0 -26 -12 2081.44 426.906   1
   0  26 -12 535.912 327.427   4
   0  26  12 343.266 357.502   4
   0  26 -12 366.995 300.503   2
  -1   0  -4 19160.6 3420.53   3
   1   0  -4 23010.2 3420.44   3
   1   0  -4 24206.0 3421.28   2
   1   0  -4 21754.9 3420.54   1
  -1   0  -4 23366.4 3421.17   4
   1   0   5 11.6075 33.8895   4
   1   0  -5 29.9706 29.0530   1
   1   0   5-16.4749 33.5655   3
  -1   0  -5-38.9480 39.8287   3
  -1   0  -5 15.5535 27.0515   2
  -1   0   5 11.5035 31.5200   2
   1   0  -5 18.8786 33.3175   3
   1   0  -6 46080.6 6472.85   1
  -1   0  -6 42551.5 6473.71   3
  -1   0   6 38007.4 6472.14   3
   1   0  -6 46122.9 6473.30   3
   1   0   6 45040.9 6474.10   3
  -1   0  -6 38308.2 6470.98   2
  -1   0   6 35937.5 6471.14   2
   1   0   6 45478.1 6470.37   2
   1   0   6 43023.8 6472.54   4
   1   0   7-5.04468 36.6455   4
   1   0  -7-34.3108 37.4884   1
  -1   0  -7 11.9010 47.8754   3
   1   0  -7 37.2978 45.8074   3
   1   0   7 66.5969 45.4389   3
  -1   0  -7 8.81925 43.1390   2
  -1   0   7-5.08898 41.8515   2
   1   0  -7 5.21706 43.2636   2
   1   0   7 23.4531 32.1722   2
  -1   0   7 47.9196 41.1098   3
   1   0  -8 39724.7 6243.81   1
  -1   0   8 37282.0 6244.63   3
  -1   0  -8 36894.9 6245.50   3
   1   0  -8 41624.3 6246.48   3
  -1   0  -8 45802.5 6244.44   2
   1   0  -8 43560.4 6245.18   2
  -1   0   8 37875.3 6243.51   2
   1   0   8 44449.2 6242.84   2
   1   0   8 37699.5 6243.58   4
  -1   0   9-41.0934 41.1904   3
  -1   0  -9 23.6805 41.3560   1
   1   0  -9 24.1539 38.0198   1
  -1   0  -9 7.58700 55.3894   3
   1   0  -9-41.6215 54.5768   3
  -1   0   9 37.9131 44.1307   2
  -1   0  -9 17.5425 39.8820   2
   1   0  -9-32.5828 51.5137   2
   1   0   9 103.679 40.6332   2
   1   0   9 24.7967 37.5929   4
  -1   0 -10 16007.3 2504.20   1
   1   0 -10 15757.3 2504.41   1
  -1   0  10 13656.7 2503.78   3
  -1   0 -10 18012.6 2509.17   3
   1   0 -10 19615.5 2509.43   3
  -1   0 -10 18372.2 2505.97   2
  -1   0  10 14926.5 2503.85   2
   1   0 -10 16827.4 2505.69   2
   1   0  10 15210.9 2501.97   2
   1   0  10 15528.3 2503.75   4
  -1   0  11-8.32796 45.4407   3
  -1   0 -11 74.4961 41.4277   1
   1   0 -11 7.18721 43.8472   1
   1   0 -11 8.56802 53.0579   3
   1   0  11-34.3064 51.5027   3
  -1   0 -11-9.23334 56.3152   3
   1   0  11 12.8787 37.7524   2
  -1   0  11 22.5936 44.8717   2
   1   0 -11-7.82857 51.6336   2
  -1   0 -11 14.5942 46.1952   2
   1   0  11 14.6611 40.7667   4
  -1   0 -12 15139.1 2379.94   1
   1   0 -12 16299.4 2380.41   1
  -1   0  12 13074.6 2379.22   3
   1   0  12 14257.6 2381.67   3
   1   0 -12 16040.7 2384.31   3
  -1   0 -12 18065.6 2387.17   3
  -1   0 -12 14136.7 2379.40   2
  -1   0  12 13976.6 2378.66   2
   1   0 -12 17514.9 2383.57   2
   1   0  12 17569.7 2379.94   2
   1   0  12 14118.0 2378.99   4
   1   0  13 29.8286 49.8737   3
  -1   0  13 9.88819 54.9474   3
  -1   0 -13-26.9097 46.5019   1
   1   0 -13-8.27508 45.9836   1
  -1   0 -13-32.6548 66.3615   3
   1   0 -13 10.2023 57.2152   3
   1   0 -13 45.8936 56.8137   2
   1   0  13-7.67689 42.6595   2
  -1   0 -13-8.75947 53.4033   2
  -1   0  13-26.0661 36.5823   2
   1   0  13 42.0649 48.0309   4
  -1   0 -14 10546.8 1692.23   1
   1   0 -14 12720.7 1693.68   1
   1   0  14 10506.6 1693.38   3
  -1   0  14 10826.9 1693.31   3
  -1   0 -14 10944.4 1692.74   2
   1   0  14 9552.57 1687.48   2
  -1   0  14 10357.5 1691.21   2
   1   0  14 11854.8 1691.98   4
  -1   0  15 11.2815 53.2791   3
   1   0  15-11.3009 47.5837   3
  -1   0 -15 31.4640 44.8678   1
   1   0 -15 47.1537 51.9209   1
  -1   0 -15-75.2439 68.3864   3
  -1   0 -15 41.8022 57.5349   2
  -1   0  15-19.6873 42.7645   2
   1   0  15 44.2306 49.1600   2
  -1   0  15-16.4138 49.6512   4
   1   0  15-28.3682 51.0688   4
  -1   0 -16 34377.6 5582.85   1
  -1   0 -16 38239.8 5579.82   1
   1   0 -16 39502.4 5583.73   1
  -1   0  16 34701.8 5585.68   3
   1   0 -16 36593.0 5588.99   3
  -1   0 -16 44615.8 5594.42   3
   1   0  16 31001.0 5581.88   3
   1   0 -16 43817.3 5589.30   2
   1   0  16 31857.1 5578.49   2
  -1   0  16 34822.8 5581.79   2
   1   0  16 36446.3 5581.77   4
  -1   0  16 33797.3 5578.33   4
  -1   0  17 12.8722 57.6078   3
   1   0  17 50.4885 56.4894   3
  -1   0 -17 23.9663 48.8233   1
  -1   0 -17 8.84594 55.5871   1
   1   0 -17-10.5640 54.2031   1
  -1   0 -17 56.7448 88.4752   3
   1   0 -17 67.3239 76.2111   3
  -1   0  17-46.2028 46.9008   4
   1   0  17-10.4977 55.0204   4
   1   0  17 29.9705 55.5362   2
  -1   0  17 55.2569 63.1134   2
   1   0 -17-61.4910 76.7043   2
  -1   0 -18 30657.9 4735.23   1
  -1   0 -18 33816.7 4731.30   1
   1   0 -18 31028.2 4733.16   1
  -1   0  18 26714.8 4733.78   3
   1   0 -18 32860.0 4741.65   3
  -1   0 -18 34247.7 4743.37   3
   1   0 -18 35753.8 4741.06   2
  -1   0 -18 31073.2 4736.58   2
  -1   0  18 27358.4 4727.35   4
   1   0  18 28031.9 4730.06   4
   1   0  18 30430.3 4730.98   2
  -1   0  18 29238.6 4731.92   2
  -1   0 -19 27.0131 56.8762   1
  -1   0 -19 9.97068 47.6970   1
   1   0 -19 15.1748 85.1081   3
  -1   0 -19-15.8266 88.7630   3
  -1   0  19-20.6393 46.1787   4
   1   0  19-11.4449 54.7461   4
   1   0  19-11.1474 59.0163   2
   1   0 -19 13.8658 78.4710   2
  -1   0 -19 68.5062 81.5875   2
  -1   0 -20 19604.4 2770.25   1
  -1   0 -20 19732.0 2761.95   1
  -1   0 -20 18604.3 2773.64   3
   1   0 -20 20506.7 2776.02   3
  -1   0 -20 18185.0 2768.49   2
   1   0 -20 18743.2 2770.30   2
   1   0  20 15976.7 2760.14   4
  -1   0  20 15025.3 2757.10   4
   1   0  20 16418.2 2760.34   2
  -1   0 -21-15.0448 52.1352   1
   1   0 -21-51.2809 63.5718   1
  -1   0 -21-10.9209 50.9078   1
  -1   0 -21 17.4694 96.1723   3
   1   0 -21 67.2660 90.8143   3
  -1   0 -21 46.6041 83.0656   2
   1   0  21 12.3546 52.0168   4
  -1   0  21 11.3173 57.4092   4
   1   0 -21-46.4050 82.7108   2
   1   0 -22 4022.77 692.901   1
  -1   0 -22 5209.17 713.630   3
   1   0 -22 5606.64 716.553   3
   1   0 -22 5242.95 708.571   2
  -1   0 -22 4584.77 704.405   2
  -1   0  22 3512.36 686.797   4
  -1   0 -22 3256.32 692.024   1
  -1   0 -23 82.9227 69.8382   1
   1   0 -23-97.9405 82.6449   1
  -1   0 -23-19.2405 99.7550   3
   1   0 -23-92.2001 105.285   3
  -1   0 -23 174.454 106.366   2
  -1   0  23-12.2082 58.4013   4
   1   0 -23 85.7213 104.530   2
   1   0 -24 8870.65 1409.38   1
  -1   0 -24 8839.78 1419.10   3
   1   0 -24 12374.6 1431.82   3
  -1   0 -24 10502.8 1422.19   2
   1   0 -24 9070.87 1417.85   2
  -1   0  24 7120.66 1399.11   4
  -1   0 -24 7408.85 1407.68   1
  -1   0 -25 36.2521 73.1765   1
   1   0 -25 160.497 111.904   3
  -1   0 -25 125.979 120.264   3
   1   0 -25 151.781 81.7373   1
  -1   0 -25-39.4075 74.9648   1
  -1   0 -25-19.0200 107.107   2
   1   0 -25 75.9265 106.892   2
   1   0 -26 4463.32 730.949   3
  -1   0 -26 4380.65 736.037   3
   1   0 -26 4507.25 719.529   1
  -1   0 -26 4072.81 710.613   1
  -1   0 -26 5178.49 735.512   2
   1   0 -26 5458.64 736.539   2
  -1   0 -26 3482.15 715.811   1
  -1   0 -27 59.1540 71.5135   1
  -1   0 -27 22.5848 111.994   3
   1   0 -27 21.8261 108.232   3
  -1   0 -27-14.3073 79.5078   1
   1   0 -27-65.9289 85.4511   1
  -1   0 -27 21.1070 107.073   2
   1   0 -27-20.8040 96.9811   2
   1   0 -28 11678.9 1555.32   1
  -1   0 -28 9194.90 1553.00   1
   1   0 -28 12830.1 1572.66   2
  -1   0 -28 11704.8 1567.59   2
  -1   0 -28 10597.8 1568.22   3
   1   0 -28 11736.5 1567.98   3
  -1   0 -29-46.4534 70.8913   1
   1   0 -29 142.560 89.8860   1
  -1   0 -29-43.0210 92.5012   1
  -1   0 -29-23.3214 106.236   2
   1   0 -29 158.969 120.584   2
   1   0 -29 259.217 125.098   3
  -1   0 -29 48.6630 116.753   3
  -1   0 -30 177.262 147.420   3
   1   0 -30 486.851 160.678   3
   1   0 -30 622.037 156.283   2
  -1   0 -30 313.675 154.187   2
  -1   0 -30 305.282 106.607   1
   1   0 -30 589.446 127.125   1
   1   0 -31 101.212 124.220   3
  -1   0 -31-52.1849 131.087   3
   1   0 -31 172.678 123.955   2
  -1   0 -31 25.5984 122.648   2
  -1   0 -31-16.7884 69.9237   1
   1   0 -31 95.9040 90.8786   1
  -1   0 -32 8431.46 1341.97   3
   1   0 -32 10140.5 1350.31   3
  -1   0 -32 8452.68 1340.60   2
   1   0 -32 8831.36 1340.13   2
   1   0 -32 7929.22 1324.13   1
  -1   0 -32 7502.93 1317.85   1
   1   0 -33 268.237 140.791   3
   1   0 -33 53.5954 137.705   2
  -1   0 -33-27.9431 117.960   2
   1   0 -33 82.7319 94.2309   1
  -1   0 -33-36.5743 78.6926   1
  -1   0 -34 18290.7 2562.38   2
   1   0 -34 17858.6 2560.92   2
   1   0 -34 16581.3 2542.28   1
  -1   0 -34 14276.7 2532.71   1
  -1   0 -35 29.6738 126.963   3
  -1   0 -35 60.5531 139.290   2
  -1   0 -35-39.5351 73.2787   1
   1   0 -35 67.6292 90.2430   1
   1   0 -36 4024.76 626.299   3
  -1   0 -36 3040.35 616.060   3
   1   0 -36 3916.24 608.075   1
  -1   0 -36 3413.38 598.344   1
   1   0 -37-60.6391 145.100   3
  -1   0 -37 252.410 161.903   3
   1   0 -37-31.3544 129.970   2
  -1   0 -37 21.6063 85.0578   1
   1   0 -37 24.1144 96.6322   1
  -1   0 -38 6129.15 758.456   3
   1   0 -38 4856.95 740.257   3
  -1   0 -38 3788.16 736.012   2
   1   0 -38 4446.18 737.821   2
  -1   0 -38 3670.01 706.211   1
   1   0 -38 3736.75 712.471   1
  -1   0 -39 98.8550 149.653   3
   1   0 -39-96.1285 141.442   3
   1   0 -39 134.715 134.924   2
  -1   0 -39 105.111 154.631   2
   1   0 -39-25.8923 105.647   1
  -1   0 -39 69.4514 97.6950   1
  -1   0 -40 818.047 199.711   3
   1   0 -40 796.419 200.014   3
   1   0 -40 281.860 173.599   2
  -1   0 -40 286.821 178.125   2
   1   0 -40 461.465 144.047   1
  -1   0 -40 412.384 140.706   1
   1   0 -41-33.8597 138.016   3
  -1   0 -41 69.5157 164.252   3
   1   0 -41-71.9430 174.279   2
  -1   0 -41-183.286 199.983   2
   1   0 -41-28.6757 110.734   1
  -1   0 -41-25.4891 102.171   1
   1   0 -42 314.972 175.855   3
  -1   0 -42 431.312 204.812   3
   1   0 -42 488.874 199.460   2
  -1   0 -42 613.960 198.829   2
   1   0 -42 410.859 160.299   1
  -1   0 -42 539.019 153.955   1
   1   0 -43 35.6512 142.686   3
  -1   0 -43-36.5935 132.743   3
   1   0 -43-115.016 171.542   2
  -1   0 -43 241.238 177.308   2
  -1   0 -43-57.6651 113.331   1
   1   0 -43-94.0768 129.918   1
   1   0 -44 1178.47 260.521   3
  -1   0 -44 984.852 261.487   3
  -1   0 -44 328.129 206.543   2
   1   0 -44 956.465 254.599   2
  -1   0 -44 976.001 202.967   1
   1   0 -44 673.365 203.419   1
  -1   0 -45 38.5080 159.526   3
   1   0 -45-74.9163 160.266   3
  -1   0 -45 125.410 161.219   2
   1   0 -45-81.1296 173.553   2
  -1   0 -45-29.4173 104.388   1
   1   0 -45-63.6623 120.395   1
   1   0 -46 1278.86 303.695   3
  -1   0 -46 1564.04 320.731   3
   1   0 -46 887.846 287.347   2
  -1   0 -46 1482.43 305.230   2
   1   0 -46 1295.53 268.498   1
  -1   0 -46 994.461 248.932   1
   1   0 -47-78.6987 145.776   3
  -1   0 -47-40.4468 149.841   3
  -1   0 -47 88.7291 167.743   2
   1   0 -47 85.9592 155.872   2
  -1   0 -47 29.4071 88.9548   1
   1   1  -3 32162.6 4753.70   2
   1  -1  -3 33310.5 4753.50   2
  -1  -1  -3 26389.4 4753.65   3
  -1   1  -3 31506.6 4752.27   4
   1  -1  -4 342.279 64.7540   1
   1   1  -4 276.436 75.0916   3
  -1  -1  -4 373.884 73.3424   2
   1  -1  -4 362.743 70.8161   2
  -1  -1  -4 257.219 71.7928   3
   1   1   4 269.175 65.6263   3
   1  -1  -4 246.372 59.7994   3
  -1   1  -4 435.835 67.4927   4
  -1  -1  -5 28885.3 4154.08   3
   1  -1  -5 28155.1 4150.37   3
   1   1   5 25224.9 4151.39   3
   1  -1   5 26539.7 4153.49   1
   1  -1  -5 26297.8 4150.99   1
   1  -1   5 25351.4 4151.61   3
  -1  -1   5 26221.5 4153.83   3
   1   1  -5 29755.7 4155.67   3
  -1   1   5 26866.8 4151.06   2
  -1  -1  -5 26963.3 4153.62   2
   1  -1  -5 23929.5 4151.65   2
  -1  -1   5 25977.9 4151.77   2
  -1   1  -5 27249.8 4148.43   2
   1  -1   5 26863.6 4150.88   4
  -1   1  -5 30904.0 4151.48   4
  -1  -1  -6 11095.7 1678.93   3
  -1   1   6 10669.9 1674.48   3
  -1   1  -6 12603.3 1679.23   3
   1  -1  -6 11803.3 1676.73   3
   1  -1   6 9264.43 1677.40   1
   1  -1  -6 12118.3 1677.00   1
  -1   1   6 11633.7 1675.23   1
  -1  -1   6 9028.55 1677.28   3
   1  -1   6 9656.88 1676.73   3
   1   1  -6 11869.7 1680.54   3
  -1   1   6 10712.7 1675.73   2
  -1  -1  -6 8007.70 1676.22   2
   1   1   6 11787.8 1677.78   2
   1   1  -6 11625.4 1677.92   2
  -1   1  -6 10323.0 1673.63   2
  -1  -1   6 10725.6 1677.31   2
   1  -1   6 10104.1 1675.04   4
  -1   1  -6 12200.1 1676.42   4
  -1  -1  -7 40815.8 5983.86   3
   1  -1  -7 45468.2 5981.43   3
  -1   1   7 38487.5 5979.02   3
  -1   1  -7 43257.4 5983.00   3
   1  -1   7 33741.8 5980.58   3
   1   1  -7 36757.2 5981.88   3
  -1  -1   7 37840.0 5982.46   3
   1  -1   7 36643.8 5981.78   1
  -1   1   7 35724.2 5977.40   1
   1  -1  -7 48360.8 5983.00   1
   1   1   7 41315.2 5981.21   2
  -1  -1  -7 34008.1 5981.23   2
  -1   1   7 36770.3 5979.06   2
  -1   1  -7 44879.6 5980.77   4
   1   1  -7 38327.8 5976.38   4
   1  -1   7 39452.5 5979.05   4
  -1   1  -7 38326.5 5977.58   2
   1   1  -7 35992.4 5980.03   2
   1  -1   7 37102.7 5977.53   2
  -1  -1   7 39483.5 5981.12   2
  -1  -1  -8 181.972 71.0287   3
  -1   1   8 73.4387 49.4274   3
   1  -1  -8 328.865 62.9566   3
   1  -1   8 190.389 63.4511   3
   1   1  -8 231.619 64.7226   3
  -1  -1   8 165.726 70.2330   3
  -1   1  -8 230.226 66.9168   3
   1  -1   8 155.076 61.5799   1
  -1   1  -8 137.538 63.5786   1
   1   1   8 156.707 57.3021   2
  -1  -1  -8 151.289 68.0644   2
   1  -1  -8 246.851 66.2281   2
   1  -1   8 131.938 51.1584   4
  -1  -1   8 133.472 46.2003   4
   1   1  -8 230.014 51.7667   4
  -1   1  -8 209.881 57.8311   4
  -1   1   8 182.176 48.8857   1
  -1  -1  -8 219.344 43.7630   1
   1  -1  -8 337.231 62.6067   1
   1   1  -8 135.181 61.4441   2
  -1  -1   8 216.680 59.9175   2
  -1   1   8 108.725 55.5354   2
  -1   1  -8 161.814 54.6079   2
   1  -1   8 186.143 50.3043   2
   1  -1   9 276803. 50572.8   3
  -1  -1   9 327540. 50576.2   3
  -1   1  -9 313487. 50575.1   1
   1  -1   9 341418. 50574.9   1
  -1  -1  -9 308559. 50566.5   1
   1  -1  -9 353297. 50572.8   1
  -1   1   9 306728. 50569.4   1
   1  -1   9 313314. 50570.9   4
  -1   1  -9 366797. 50573.6   4
  -1  -1   9 339980. 50568.5   4
  -1  -1  -9 374680. 50578.5   2
   1  -1  -9 337399. 50575.3   2
   1   1   9 276185. 50570.0   2
  -1   1   9 352089. 50572.7   3
  -1   1  -9 369026. 50578.0   3
   1  -1  -9 355360. 50575.0   3
   1   1  -9 370143. 50577.3   3
   1   1   9 354138. 50574.9   3
  -1  -1  -9 324500. 50575.2   3
  -1   1  -9 420165. 50573.3   2
   1   1  -9 307717. 50572.5   2
   1  -1   9 302487. 50569.8   2
  -1  -1   9 322516. 50573.7   2
  -1   1   9 293328. 50570.2   2
  -1  -1  10 40539.3 7669.71   3
  -1   1 -10 45369.2 7670.37   1
   1  -1 -10 55709.6 7669.61   1
  -1  -1 -10 57763.8 7663.85   1
  -1   1  10 47363.3 7665.67   1
  -1   1 -10 52758.2 7669.16   4
   1  -1  10 55000.2 7668.36   4
  -1  -1  10 45875.7 7663.77   4
   1  -1 -10 54042.6 7671.97   2
  -1  -1 -10 49301.0 7671.51   2
   1   1  10 49189.4 7667.20   2
  -1   1 -10 47819.2 7671.42   3
   1   1 -10 50998.2 7672.46   3
  -1  -1 -10 50776.3 7672.23   3
   1   1  10 45418.6 7668.44   3
  -1   1  10 48915.9 7667.78   3
   1  -1 -10 53389.0 7672.23   3
  -1   1 -10 49472.6 7667.21   2
   1  -1  10 49820.4 7666.92   2
  -1   1  10 43829.2 7666.20   2
   1   1 -10 55541.0 7671.80   2
  -1  -1  10 48859.3 7669.57   2
  -1  -1  11 11744.2 1714.15   3
  -1   1 -11 10927.7 1712.64   1
  -1  -1 -11 9590.76 1702.47   1
   1  -1 -11 13095.8 1710.06   1
  -1   1  11 11185.5 1706.72   1
  -1   1 -11 11732.7 1710.27   4
  -1  -1  11 11896.4 1704.79   4
   1  -1  11 10383.0 1706.67   4
  -1  -1 -11 13035.5 1717.33   2
   1  -1 -11 12412.4 1714.55   2
   1   1  11 10566.1 1707.42   2
  -1  -1 -11 11328.8 1713.73   3
   1   1  11 9875.61 1708.87   3
  -1   1 -11 11205.4 1712.92   3
  -1   1  11 10875.9 1708.53   3
   1   1 -11 12183.3 1714.67   3
   1  -1 -11 11315.6 1712.46   3
  -1   1 -11 10333.4 1707.70   2
   1  -1  11 9765.32 1705.69   2
  -1  -1  11 10421.4 1709.47   2
   1   1 -11 11172.1 1710.15   2
  -1   1  11 10852.4 1707.78   2
  -1  -1  12 3147.74 491.671   3
  -1   1 -12 2992.42 489.685   1
  -1   1  12 3164.94 483.124   1
  -1  -1 -12 3253.54 479.786   1
   1  -1 -12 3086.10 484.913   1
   1  -1  12 3103.39 483.338   4
  -1  -1  12 3131.96 481.648   4
  -1   1 -12 3849.56 491.549   4
   1  -1 -12 3172.20 492.131   2
   1   1  12 3059.69 483.203   2
  -1  -1 -12 3537.22 494.718   2
   1   1  12 2498.37 484.415   3
  -1   1 -12 3125.01 490.618   3
   1  -1 -12 3773.06 492.695   3
   1   1 -12 3134.26 491.383   3
  -1  -1 -12 2987.81 490.910   3
  -1   1  12 2512.48 482.633   3
  -1  -1  12 2516.13 486.102   2
  -1   1  12 3038.72 484.088   2
   1  -1  12 2589.26 481.690   2
   1   1 -12 3019.47 487.091   2
  -1   1 -12 2739.25 483.797   2
  -1  -1  13 30863.1 4215.81   3
   1  -1  13 32121.6 4216.08   3
  -1   1 -13 26929.9 4211.52   1
  -1   1  13 27648.2 4205.97   1
  -1  -1 -13 27756.0 4202.44   1
   1  -1 -13 25547.4 4206.61   1
   1  -1  13 28544.1 4207.73   4
  -1  -1  13 28565.6 4204.52   4
   1  -1 -13 26832.3 4212.86   2
  -1  -1 -13 27667.2 4213.37   2
   1   1 -13 31429.7 4215.11   3
   1   1  13 29127.7 4210.44   3
   1  -1 -13 27391.2 4211.52   3
  -1  -1 -13 34261.6 4219.52   3
  -1   1  13 25576.5 4207.48   3
   1  -1  13 26182.0 4206.64   2
   1   1  13 20487.4 4202.50   2
  -1   1  13 24136.4 4205.60   2
  -1  -1  13 24256.8 4207.19   2
  -1   1 -13 29387.6 4208.44   2
   1   1 -13 27533.9 4209.25   2
  -1  -1  14 1675.64 274.219   3
   1  -1  14 1706.93 273.618   3
  -1   1 -14 1691.96 274.878   1
   1  -1 -14 1811.13 269.843   1
  -1  -1 -14 1749.24 263.138   1
   1  -1  14 1598.72 268.201   4
  -1  -1  14 1564.67 263.582   4
  -1  -1 -14 1361.03 274.972   2
  -1   1  14 1464.09 268.433   3
   1   1  14 1615.19 271.666   3
   1   1  14 1273.76 262.896   2
  -1   1 -14 1343.23 267.426   2
   1  -1  14 1643.94 266.832   2
  -1  -1  14 1889.92 272.199   2
  -1   1  14 1718.27 268.370   2
  -1  -1  15 17384.7 2818.72   3
   1  -1  15 18479.2 2818.77   3
  -1   1 -15 19497.6 2820.00   1
  -1  -1 -15 19974.0 2809.39   1
   1  -1 -15 21285.5 2815.91   1
   1  -1  15 18991.9 2812.79   4
  -1  -1  15 20214.4 2811.23   4
   1   1  15 16568.6 2813.84   3
  -1   1 -15 20938.7 2823.33   3
  -1   1  15 19430.4 2816.12   3
  -1  -1 -15 20750.6 2824.30   3
  -1   1  15 15373.1 2810.19   2
   1   1  15 12470.4 2806.55   2
  -1   1 -15 20818.8 2815.41   2
   1  -1  15 15961.7 2811.15   2
  -1  -1  15 17581.4 2814.86   2
   1  -1  16 238.307 95.2008   3
  -1  -1  16 204.761 85.6930   3
  -1   1 -16 288.900 83.5804   1
  -1  -1 -16 267.964 74.7646   1
   1  -1 -16 370.134 85.4278   1
  -1  -1  16 431.186 80.2541   4
   1  -1  16 354.916 79.6026   4
   1  -1 -16 357.413 101.857   2
   1  -1 -16 243.885 97.0880   3
   1   1 -16 339.477 102.199   3
  -1   1 -16 459.707 113.106   3
  -1  -1 -16 223.508 108.674   3
   1   1  16 470.964 94.6664   3
  -1   1  16 384.007 87.0711   3
   1  -1  16 276.951 78.9975   2
   1   1  16 267.764 73.9816   2
   1   1 -16 329.939 92.4322   2
  -1   1  16 371.132 82.8446   2
  -1  -1  16 359.754 89.2680   2
  -1  -1  17 9189.78 1466.00   3
   1  -1  17 7959.38 1462.04   3
  -1   1 -17 9671.78 1466.58   1
  -1  -1 -17 9004.64 1454.65   1
   1  -1 -17 11155.2 1463.00   1
  -1  -1  17 8937.94 1455.03   4
   1  -1  17 8445.18 1456.03   4
   1  -1 -17 10071.0 1469.03   2
  -1  -1 -17 10016.7 1469.53   2
  -1  -1 -17 11487.7 1475.48   3
   1   1  17 9233.54 1461.64   3
   1  -1 -17 9545.53 1466.64   3
  -1   1 -17 10004.8 1469.33   3
  -1   1  17 8403.96 1459.84   3
   1   1 -17 10238.1 1469.19   3
   1  -1  17 9245.70 1459.09   2
   1   1  17 9873.79 1459.35   2
  -1  -1  17 9251.07 1461.58   2
   1   1 -17 9595.69 1463.36   2
  -1   1  17 7501.46 1456.52   2
  -1  -1  18 5598.18 957.340   3
   1  -1 -18 6152.67 951.485   1
  -1  -1 -18 5509.62 945.101   1
  -1  -1  18 6373.98 947.907   4
   1  -1  18 6322.56 950.602   4
  -1  -1 -18 6822.80 964.627   2
   1  -1 -18 7226.22 964.191   2
  -1   1  18 5239.34 948.481   2
  -1   1 -18 7038.49 957.014   2
  -1  -1  18 5398.82 951.844   2
   1   1 -18 6826.86 957.894   2
   1   1  18 5459.11 948.283   2
   1  -1  18 6083.55 950.600   2
  -1   1 -18 5247.06 954.180   1
   1   1 -18 6432.35 960.624   3
   1  -1 -18 7619.77 966.296   3
  -1   1  18 4479.47 948.203   3
  -1   1 -18 5810.41 961.252   3
  -1  -1 -18 6317.54 963.840   3
  -1  -1 -19 46.1283 57.2576   1
   1   1  19 83.1327 48.2127   4
  -1  -1  19 48.9765 50.3505   4
   1  -1  19 77.6593 55.6112   4
  -1  -1 -19-64.8336 92.8930   2
   1  -1 -19 107.386 81.6114   2
   1   1 -19-13.2268 76.6063   2
   1  -1  19 93.7254 57.9887   2
  -1   1 -19-12.4348 70.2082   2
   1   1  19 110.493 59.6393   2
  -1   1 -19 61.6379 58.8283   1
  -1   1 -19 111.476 82.9594   3
   1   1 -19 30.6747 77.3616   3
  -1  -1 -19-16.5252 86.0553   3
   1  -1 -19 107.452 88.7762   3
  -1  -1 -20 2793.51 397.525   1
   1   1 -20 2385.73 403.720   1
   1   1  20 2156.87 398.078   4
   1  -1  20 2130.00 395.214   4
  -1  -1  20 2080.77 393.185   4
  -1  -1 -20 3263.45 423.573   2
  -1   1 -20 2565.69 405.570   2
   1  -1 -20 2207.22 409.488   2
   1  -1  20 2196.72 397.330   2
   1   1 -20 2206.92 402.476   2
  -1   1 -20 2359.50 408.060   1
   1  -1 -20 2411.76 412.365   3
   1   1 -20 2643.54 414.694   3
  -1  -1 -20 2849.16 417.601   3
  -1   1 -20 2579.14 412.477   3
   1   1 -21 990.673 206.517   1
  -1  -1 -21 1309.58 203.163   1
   1   1  21 934.613 200.567   4
  -1  -1  21 842.266 194.661   4
   1  -1  21 879.094 197.901   4
   1  -1 -21 1085.55 220.517   2
  -1  -1 -21 1293.19 227.355   2
  -1   1 -21 1197.89 214.658   2
   1   1 -21 1395.70 220.598   2
  -1   1 -21 1047.57 209.773   1
   1   1 -21 695.490 216.426   1
   1  -1 -21 1371.71 225.019   3
   1   1 -21 1444.57 230.757   3
  -1  -1 -21 1384.50 229.531   3
  -1   1 -21 1264.03 224.855   3
   1  -1 -22 3407.53 606.807   1
   1   1 -22 4109.59 613.417   1
  -1  -1 -22 3794.72 603.090   1
  -1  -1  22 3195.61 600.157   4
   1  -1  22 3365.38 604.484   4
  -1  -1 -22 3503.22 621.442   2
   1  -1 -22 3584.49 620.266   2
  -1   1 -22 3849.81 612.459   2
   1   1 -22 4085.21 618.244   2
  -1   1 -22 3366.58 613.567   1
   1   1 -22 3403.27 616.853   1
   1  -1 -22 4495.09 626.946   3
  -1  -1 -22 4135.26 631.005   3
   1   1 -22 4717.66 628.801   3
  -1   1 -22 4247.68 627.387   3
   1   1 -23 314.392 89.8635   1
   1  -1 -23 273.428 92.0730   1
  -1  -1  23 129.174 65.4902   4
  -1  -1 -23 118.257 112.567   2
   1  -1 -23 169.120 110.479   2
   1   1 -23 276.952 103.011   2
  -1   1 -23 219.891 101.038   2
   1   1 -23 268.509 96.4983   1
  -1   1 -23 18.6108 80.2738   1
   1   1 -23 55.7483 101.865   3
  -1   1 -23 57.3159 107.439   3
  -1  -1 -23 198.921 115.512   3
   1  -1 -23 338.583 130.707   3
  -1   1 -24-13.6835 64.2955   1
   1   1 -24-15.3646 75.7295   1
   1  -1 -24 105.015 94.5809   1
  -1  -1  24 97.7702 61.1380   4
  -1   1 -24 98.5591 91.6369   2
   1   1 -24 67.9037 103.014   2
   1  -1 -24 118.840 114.353   3
  -1   1 -24 99.9176 124.874   3
  -1  -1 -24 82.8969 117.553   3
   1   1 -24-19.3912 111.966   3
   1  -1 -24-20.0669 109.723   2
  -1  -1 -24 102.894 99.9701   2
  -1   1 -24-19.3352 62.5565   1
   1   1 -24 119.646 84.3455   1
   1  -1 -25 11781.6 1450.56   3
   1   1 -25 9224.23 1439.36   3
  -1  -1 -25 7814.20 1437.28   3
  -1   1 -25 8811.37 1438.70   3
   1   1 -25 9920.30 1438.82   2
  -1   1 -25 9307.26 1432.36   2
   1  -1 -25 8697.84 1439.10   2
  -1  -1 -25 10976.6 1449.73   2
   1   1 -25 8546.56 1427.61   1
  -1   1 -25 8205.67 1423.69   1
   1  -1 -25 9165.97 1427.59   1
  -1   1 -25 7841.07 1429.58   1
  -1   1 -26 2113.28 360.918   3
   1  -1 -26 2016.69 352.580   3
   1   1 -26 1589.36 349.345   3
  -1  -1 -26 2055.98 360.468   3
   1   1 -26 2407.41 344.065   1
  -1   1 -26 1820.20 331.471   1
   1  -1 -26 2155.39 338.803   1
  -1  -1 -26 1826.28 328.428   1
  -1  -1 -26 1826.92 358.389   2
   1   1 -26 2017.25 347.706   2
  -1   1 -26 2128.84 347.450   2
   1  -1 -26 2099.57 355.369   2
  -1   1 -26 1636.64 338.691   1
  -1  -1 -26 1214.11 325.778   1
  -1   1 -27 808.404 176.544   2
   1   1 -27 948.915 190.554   2
  -1   1 -27 692.359 189.661   3
   1  -1 -27 427.663 187.501   3
  -1  -1 -27 1006.73 200.840   3
   1   1 -27 1045.90 198.134   3
   1  -1 -27 714.519 194.174   2
  -1  -1 -27 782.625 190.263   2
  -1  -1 -27 844.019 158.583   1
   1  -1 -27 699.952 163.832   1
   1   1 -27 644.562 164.333   1
  -1   1 -27 834.025 164.630   1
  -1  -1 -27 549.362 157.309   1
  -1   1 -27 629.248 164.924   1
   1   1 -28 5168.26 820.896   3
  -1  -1 -28 5522.98 825.503   3
  -1   1 -28 6976.78 835.452   3
   1  -1 -28 5481.80 823.776   3
   1  -1 -28 4556.96 803.904   1
   1   1 -28 4821.52 803.853   1
  -1   1 -28 5017.93 801.436   1
  -1  -1 -28 5005.61 800.617   1
   1  -1 -28 5461.06 823.218   2
  -1   1 -28 5452.77 815.737   2
   1   1 -28 5256.22 816.514   2
  -1  -1 -28 4549.31 819.619   2
  -1  -1 -28 3890.87 799.190   1
  -1   1 -28 3022.97 799.394   1
   1   1 -29 638.817 150.277   2
   1   1 -29 280.119 152.254   3
  -1  -1 -29 405.950 150.264   3
  -1   1 -29 525.409 155.142   3
   1  -1 -29 555.107 159.662   3
  -1  -1 -29 495.718 158.725   2
   1  -1 -29 556.684 155.921   2
  -1   1 -29 400.668 139.397   2
  -1  -1 -29 351.994 117.624   1
   1   1 -29 270.406 111.966   1
  -1   1 -29 537.175 124.043   1
   1  -1 -29 408.666 126.542   1
  -1  -1 -29 178.727 100.186   1
  -1  -1 -30 2120.32 354.015   3
   1   1 -30 2626.69 354.804   3
   1  -1 -30 1914.28 343.125   3
  -1   1 -30 1576.55 336.929   3
  -1   1 -30 2182.02 341.215   2
   1   1 -30 2000.66 334.427   2
  -1  -1 -30 2265.41 358.788   2
   1  -1 -30 1723.37 340.761   2
  -1  -1 -30 2011.39 318.417   1
   1  -1 -30 450.691 294.313   1
  -1   1 -30 1867.44 316.300   1
   1   1 -30 1768.68 320.166   1
  -1  -1 -30 1364.57 313.059   1
   1   1 -31 1863.07 401.517   1
   1  -1 -31 2266.84 410.126   1
  -1   1 -31 2529.01 406.697   1
  -1  -1 -31 2202.17 404.812   1
  -1   1 -31 2456.51 430.029   3
  -1  -1 -31 2373.55 434.166   3
   1  -1 -31 3066.47 440.733   3
   1   1 -31 2832.85 433.622   3
  -1  -1 -31 2645.64 440.311   2
  -1   1 -31 2513.00 426.552   2
   1   1 -31 2200.06 419.180   2
   1  -1 -31 2153.04 428.125   2
  -1  -1 -32 129.323 84.0417   1
   1  -1 -32 128.050 100.643   1
   1   1 -32-19.7760 96.9587   1
  -1   1 -32 125.108 94.8662   1
   1   1 -32 47.7049 113.666   2
  -1   1 -32 96.9451 103.172   2
   1  -1 -32 170.606 152.802   2
  -1  -1 -32-58.6147 137.462   2
  -1   1 -32 105.309 138.768   3
   1  -1 -32 107.107 142.554   3
  -1  -1 -32 140.673 138.718   3
   1   1 -32 204.909 127.920   3
  -1   1 -33 4894.77 804.603   2
   1  -1 -33 4824.87 817.689   2
  -1  -1 -33 4588.07 811.404   2
   1   1 -33 4873.70 807.349   2
   1   1 -33 4716.14 808.830   3
   1  -1 -33 5643.57 820.219   3
   1   1 -33 5159.13 793.602   1
   1  -1 -33 4978.23 799.778   1
  -1  -1 -33 4187.57 785.811   1
  -1   1 -33 5133.75 789.404   1
   1  -1 -34 737.926 221.898   2
  -1  -1 -34 1087.06 237.669   2
  -1   1 -34 950.134 214.264   2
   1   1 -34 1205.33 221.469   2
   1  -1 -34 959.563 208.524   1
  -1   1 -34 875.500 182.022   1
  -1  -1 -34 647.295 180.825   1
   1   1 -34 803.742 189.264   1
  -1  -1 -35 261.643 147.353   2
  -1   1 -35 139.481 131.205   2
  -1   1 -35 317.967 158.589   3
  -1  -1 -35-30.9119 135.412   3
  -1   1 -35 78.6037 92.0610   1
   1  -1 -35 144.527 112.166   1
   1   1 -35 173.927 91.7254   1
  -1  -1 -35-41.7683 83.8978   1
  -1   1 -36 171.993 124.702   2
  -1   1 -36 59.2123 143.508   3
   1  -1 -36 30.6524 137.292   3
  -1  -1 -36-63.3471 139.818   3
   1   1 -36 57.8489 127.712   3
   1  -1 -36 74.3491 102.864   1
   1   1 -36 22.5288 88.7736   1
  -1   1 -36 80.9175 82.6487   1
  -1  -1 -36-44.4355 95.2745   1
   1   1 -37 115.405 129.242   2
   1  -1 -37 33.9430 149.812   2
   1   1 -37-59.7032 141.127   3
  -1  -1 -37-97.2338 153.203   3
   1  -1 -37 31.3964 144.567   3
  -1   1 -37-122.260 151.707   3
   1   1 -37 209.889 106.018   1
  -1  -1 -37-23.9216 92.4748   1
  -1   1 -37 188.851 91.3916   1
   1  -1 -37-53.1554 122.429   1
  -1  -1 -38 36.2539 147.702   2
  -1   1 -38 30.9841 130.530   2
   1   1 -38-121.163 125.539   2
   1  -1 -38 69.4872 150.993   2
  -1   1 -38 31.2518 143.821   3
  -1  -1 -38 303.577 163.386   3
   1   1 -38 91.6049 140.525   3
   1  -1 -38 163.111 148.080   3
   1   1 -38-72.7964 95.4520   1
   1  -1 -38 79.5487 111.732   1
  -1   1 -38-21.7567 80.7245   1
  -1  -1 -38-24.6334 111.856   1
  -1   1 -39 97.7257 150.967   2
   1   1 -39 318.479 162.768   2
   1  -1 -39 217.480 175.651   2
  -1  -1 -39 334.031 168.330   2
   1  -1 -39 366.845 170.002   3
  -1  -1 -39 482.402 173.403   3
   1   1 -39 62.9832 157.494   3
  -1   1 -39 354.946 166.586   3
   1   1 -39 223.823 114.997   1
  -1   1 -39 315.686 119.776   1
   1  -1 -39 163.163 112.018   1
  -1  -1 -39 196.928 119.891   1
   1   1 -40 1920.22 332.663   2
   1  -1 -40 1481.05 334.115   2
  -1  -1 -40 1905.40 346.232   2
  -1   1 -40 2000.31 339.453   2
  -1  -1 -40 1125.67 314.981   3
  -1   1 -40 1843.91 340.990   3
   1   1 -40 1479.34 321.680   3
   1  -1 -40 1805.65 337.396   3
  -1   1 -40 1689.98 298.146   1
   1  -1 -40 1192.61 295.677   1
   1   1 -40 1396.85 300.076   1
  -1  -1 -40 1205.69 289.416   1
   1  -1 -41-193.619 203.010   2
  -1   1 -41 69.8036 139.850   2
  -1  -1 -41-119.208 175.363   2
   1   1 -41 170.722 159.334   2
  -1   1 -41-101.730 168.311   3
   1  -1 -41 212.330 169.408   3
   1   1 -41 364.885 175.742   3
  -1  -1 -41-73.1341 175.040   3
   1   1 -41-26.8436 116.841   1
  -1  -1 -41 176.911 103.180   1
  -1   1 -41 24.4493 83.0101   1
   1  -1 -41-27.7796 107.367   1
   1   1 -42 1462.98 300.331   2
   1  -1 -42 671.457 264.163   2
  -1   1 -42 877.050 273.783   2
  -1  -1 -42 1055.11 294.424   2
  -1   1 -42 1278.01 288.386   3
  -1  -1 -42 1564.94 305.191   3
   1   1 -42 1081.96 270.894   3
   1  -1 -42 1660.16 309.218   3
   1   1 -42 878.594 246.809   1
   1  -1 -42 1538.74 264.379   1
  -1   1 -42 1473.46 259.627   1
  -1  -1 -42 1249.31 249.847   1
  -1   1 -43 671.457 231.874   2
   1   1 -43 619.669 234.691   2
   1  -1 -43 413.310 239.948   2
  -1  -1 -43 847.192 246.410   2
   1   1 -43 1252.47 241.835   3
  -1  -1 -43 1505.40 280.392   3
  -1   1 -43 784.254 238.729   3
   1  -1 -43 1012.10 258.835   3
   1   1 -43 910.182 200.225   1
  -1  -1 -43 394.514 179.401   1
  -1   1 -43 702.720 186.920   1
   1  -1 -43 863.234 198.102   1
   1  -1 -44-84.1959 171.564   2
  -1   1 -44 38.8475 152.791   2
  -1  -1 -44-86.3793 166.668   2
   1   1 -44-37.1324 137.724   2
  -1   1 -44-108.766 155.233   3
   1   1 -44 283.254 158.541   3
   1  -1 -44 343.345 170.801   3
  -1  -1 -44 157.087 178.309   3
   1   1 -44 59.3256 110.093   1
   1  -1 -44 88.3047 106.959   1
  -1  -1 -44-53.9122 86.7420   1
  -1   1 -44-26.9854 93.7532   1
   1   1 -45 386.916 159.360   2
  -1   1 -45-39.5895 135.849   2
   1  -1 -45 175.495 194.293   2
  -1  -1 -45 134.888 174.147   2
   1  -1 -45 671.486 197.223   3
  -1  -1 -45 119.721 174.837   3
   1   1 -45 401.574 174.316   3
  -1   1 -45 186.718 173.592   3
  -1  -1 -45 166.709 111.636   1
   1   1 -45 340.797 133.763   1
   1  -1 -45 272.420 124.788   1
  -1   1 -45 169.021 106.815   1
  -1  -1 -46-45.7786 183.028   2
   1  -1 -46 133.853 150.904   2
  -1   1 -46 165.283 168.763   2
   1   1 -46 524.354 211.820   2
   1  -1 -46-160.570 161.315   3
  -1   1 -46 303.409 168.185   3
   1   1 -46 259.663 164.648   3
  -1  -1 -46 165.218 177.161   3
  -1  -1 -46 342.768 121.133   1
   1  -1 -46 372.873 133.066   1
  -1   1 -46 206.347 124.713   1
  -1  -1 -47 236.786 158.262   2
   1  -1 -47 271.999 215.665   2
   1   1 -47 163.989 157.188   2
  -1   1 -47 168.217 157.961   2
  -1   1 -47 217.403 143.307   1
  -1  -1 -47 29.2573 99.9020   1
   1  -1 -47 203.818 189.307   3
  -1   1 -47 312.483 171.671   3
   1   1 -47 38.1700 154.945   3
  -1  -1 -47 209.566 181.179   3
   1  -2   0 28.7757 62.4919   1
   1   2   0 103.323 63.6753   3
  -1   2   0 79.2849 62.1318   4
   1  -2  -1 1030.62 174.984   2
  -1   2  -1 989.037 175.306   4
   1  -2   1 1066.07 177.367   1
   1   2  -1 824.868 179.204   3
   1   2   1 1148.45 184.172   3
  -1   2  -2 70012.9 10554.6   4
   1  -2  -2 59554.2 10553.3   1
  -1   2  -2 65554.0 10553.7   3
   1   2  -2 59573.7 10555.6   3
   1  -2   2 73871.4 10559.9   1
   1  -2  -2 79224.4 10556.2   2
  -1  -2   2 76246.1 10556.5   1
   1   2  -2 68788.1 10556.9   2
   1   2  -3 11914.2 1710.32   3
  -1   2  -3 10475.5 1704.09   3
   1   2  -3 10062.7 1705.37   1
  -1  -2   3 11889.4 1707.33   1
  -1  -2   3 10294.9 1706.22   2
  -1  -2  -3 11479.7 1709.29   2
   1  -2   3 9607.56 1706.49   1
   1  -2  -3 13054.4 1709.19   2
   1  -2  -3 10694.9 1704.66   1
  -1   2  -3 11268.1 1704.77   4
   1  -2   4 102055. 14317.4   4
  -1   2  -4 102359. 14316.9   4
   1  -2  -4 111531. 14320.5   2
   1   2   4 87460.8 14318.0   2
  -1   2  -4 87425.3 14319.1   1
   1  -2   4 115413. 14325.0   1
  -1   2  -4 80255.5 14315.3   3
   1   2  -4 89629.6 14319.7   3
   1  -2   4 85472.4 14316.6   3
  -1  -2   4 81955.8 14319.4   3
  -1   2  -4 96091.8 14314.6   2
  -1  -2   4 87698.5 14318.4   2
  -1  -2   4 92534.9 14319.8   1
  -1  -2  -4 96375.9 14322.2   2
   1  -2  -4 86156.9 14316.2   1
   1  -2  -4 96439.8 14316.3   3
  -1  -2  -4 96004.1 14319.5   3
  -1  -2   5 225.125 77.7996   3
   1  -2   5 106.184 61.4521   3
   1   2  -5 122.970 74.2062   3
  -1   2  -5 15.9428 45.7998   2
  -1  -2   5 181.645 74.5534   1
   1   2  -5 118.828 62.8234   2
  -1  -2   5 68.8684 60.0406   2
   1   2  -5 16.6910 61.0041   1
   1  -2   5 160.271 77.5507   1
  -1   2  -5 150.814 66.9849   1
   1  -2   5 63.4827 54.7627   4
  -1   2  -5 132.608 52.6355   4
   1   2   5 201.200 73.5173   2
  -1   2   5 99.7907 53.2734   2
   1  -2  -5 93.4740 74.3671   2
  -1  -2  -5 81.4767 71.3000   2
  -1   2   5 125.997 51.3677   1
   1  -2  -5 60.0905 58.8941   1
   1  -2  -5 6.56270 61.8682   3
  -1  -2  -5 84.3972 74.7818   3
  -1   2   5 183.965 51.6459   3
  -1   2   6 66693.9 10546.6   1
  -1  -2  -6 67832.7 10554.2   3
   1  -2  -6 71837.3 10550.1   3
  -1   2   6 65935.2 10546.8   3
   1  -2   6 73116.7 10553.0   3
   1   2  -6 73642.8 10555.6   3
  -1  -2   6 66648.6 10554.4   3
  -1  -2   6 69411.0 10554.0   1
   1   2  -6 62462.9 10551.9   1
  -1   2  -6 69675.0 10555.1   1
   1  -2   6 72859.7 10555.9   1
  -1   2  -6 66925.4 10546.2   2
   1   2  -6 63754.0 10549.9   2
   1  -2   6 61965.8 10546.9   2
  -1  -2   6 63575.3 10550.8   2
   1   2   6 81368.4 10555.2   2
  -1  -2  -6 69423.1 10555.3   2
   1  -2  -6 75089.0 10553.5   2
  -1   2   6 71181.6 10550.7   2
   1  -2  -6 68505.6 10549.8   1
   1  -2   6 68008.3 10548.7   4
  -1   2  -6 68948.4 10548.2   4
   1   2  -6 70430.8 10544.8   4
  -1  -2  -7 2875.47 460.524   3
  -1   2   7 3012.33 451.981   3
   1  -2  -7 2977.12 457.862   3
   1  -2   7 2678.38 456.260   3
  -1  -2   7 3244.59 463.141   3
   1   2  -7 2493.65 459.595   3
   1   2  -7 2352.40 458.015   1
  -1  -2   7 2986.08 461.506   1
   1  -2   7 2673.72 460.476   1
  -1   2  -7 2458.46 457.937   1
  -1  -2   7 2878.24 456.975   2
   1   2  -7 2916.15 456.121   2
  -1   2  -7 2656.46 450.348   2
   1  -2   7 2774.48 452.646   2
  -1   2   7 3072.05 455.791   2
   1   2   7 2778.46 456.445   2
  -1  -2  -7 3067.06 463.899   2
   1  -2   7 2672.01 452.561   4
   1   2  -7 2879.49 447.322   4
  -1   2  -7 3144.15 453.530   4
   1  -2  -7 2835.83 454.142   1
  -1   2   7 3065.69 450.954   1
  -1  -2   8 48880.8 7419.69   4
  -1   2  -8 49707.3 7422.23   4
   1  -2   8 44917.4 7422.00   4
   1   2  -8 53055.8 7419.28   4
  -1   2   8 46176.4 7423.52   2
   1   2   8 42494.3 7424.05   2
  -1  -2  -8 65500.8 7437.47   2
  -1   2   8 49288.1 7422.07   3
   1  -2  -8 47146.0 7424.83   3
   1   2   8 43254.2 7423.03   3
  -1  -2  -8 53224.1 7430.77   3
   1   2  -8 49926.1 7429.36   3
  -1  -2   8 42762.1 7427.01   3
  -1   2  -8 51496.3 7428.58   3
   1  -2   8 43870.3 7425.81   3
   1  -2   8 52695.0 7431.86   1
   1   2  -8 43797.0 7427.61   1
  -1   2  -8 48500.7 7430.27   1
  -1   2   8 47010.3 7420.78   1
   1  -2  -8 51538.7 7424.45   1
   1  -2   8 40759.1 7420.59   2
  -1   2  -8 49903.2 7421.91   2
  -1  -2   8 45807.4 7425.24   2
   1   2  -8 48755.3 7425.16   2
  -1  -2  -8 52797.3 7419.11   1
   1   2  -9 40122.7 5369.20   2
   1  -2   9 34223.3 5363.87   2
  -1   2  -9 33321.6 5362.65   2
  -1  -2   9 30644.6 5365.49   2
  -1   2  -9 27879.6 5367.52   1
   1   2  -9 29637.3 5368.59   1
   1  -2   9 32870.0 5369.55   1
   1  -2  -9 35619.2 5367.89   3
  -1   2   9 36595.8 5364.30   3
  -1  -2  -9 37104.0 5372.11   3
   1   2   9 34806.5 5366.02   3
  -1   2   9 37407.9 5366.71   2
  -1  -2  -9 47517.8 5380.90   2
   1  -2  -9 42282.1 5374.37   2
   1   2   9 32835.4 5366.23   2
   1   2  -9 33837.6 5371.03   3
  -1   2  -9 36408.3 5370.16   3
   1  -2   9 36512.7 5370.34   3
  -1  -2   9 30820.1 5369.26   3
   1  -2   9 27128.1 5361.45   4
   1   2  -9 37662.8 5359.90   4
  -1   2  -9 38062.4 5364.70   4
  -1  -2   9 35443.1 5361.01   4
  -1   2   9 35717.1 5363.17   1
   1  -2  -9 31937.2 5364.17   1
  -1  -2  -9 35807.1 5360.08   1
   1   2 -10 17388.0 2794.94   2
  -1  -2  10 17672.6 2795.98   2
  -1   2 -10 17417.7 2790.93   2
   1  -2  10 17778.2 2792.37   2
   1  -2  10 15840.3 2800.11   1
   1   2 -10 16714.3 2799.03   1
  -1   2 -10 19648.0 2802.87   1
   1   2  10 17080.6 2793.21   3
   1  -2 -10 21221.1 2799.16   3
  -1  -2 -10 20377.3 2802.13   3
  -1   2  10 17009.6 2791.45   3
   1  -2 -10 16717.7 2798.09   2
   1   2  10 18482.0 2795.61   2
  -1  -2 -10 19410.4 2803.27   2
  -1   2  10 16127.5 2792.19   2
  -1   2 -10 17037.6 2796.49   3
  -1  -2  10 14587.4 2795.67   3
   1   2 -10 19903.4 2801.94   3
   1  -2  10 18750.9 2799.33   3
   1   2 -10 21722.8 2789.83   4
  -1   2 -10 20304.2 2793.74   4
   1  -2  10 17496.0 2792.09   4
  -1  -2  10 18407.8 2788.64   4
  -1   2  10 20763.6 2792.13   1
   1   2  10 15370.0 2784.47   1
  -1  -2 -10 19045.5 2787.91   1
   1  -2 -10 18924.9 2793.17   1
  -1   2 -11 65647.3 10118.7   2
  -1  -2  11 68368.6 10123.5   2
   1   2 -11 68609.1 10122.8   2
   1  -2  11 58370.9 10118.0   2
   1   2 -11 74376.9 10128.8   3
  -1  -2  11 66858.0 10127.3   3
   1  -2  11 55319.5 10122.4   3
   1   2 -11 57218.1 10124.9   1
  -1   2 -11 63370.1 10127.0   1
   1  -2  11 72117.4 10127.6   1
  -1   2  11 63758.9 10118.8   3
   1   2  11 60091.6 10119.9   3
   1  -2 -11 64797.0 10123.5   3
  -1   2 -11 66464.1 10125.0   3
  -1  -2 -11 74242.1 10129.4   3
  -1  -2 -11 63696.2 10127.1   2
  -1   2  11 56156.3 10117.5   2
   1  -2 -11 61579.0 10125.1   2
   1   2  11 70443.6 10122.1   2
  -1   2 -11 79267.8 10121.7   4
   1   2 -11 75394.5 10116.8   4
   1  -2  11 62912.5 10118.4   4
  -1  -2  11 65464.4 10115.3   4
   1  -2 -11 66996.2 10119.8   1
  -1  -2 -11 68372.5 10114.7   1
   1   2  11 66021.8 10112.1   1
  -1   2  11 63293.0 10116.1   1
   1  -2  12 749.805 159.057   2
  -1  -2  12 915.089 165.356   2
  -1   2 -12 992.644 164.962   2
   1   2 -12 1001.52 169.605   2
  -1   2 -12 950.522 174.224   3
   1   2 -12 1108.91 178.012   3
  -1  -2  12 859.669 172.333   3
   1   2 -12 1055.54 177.710   1
   1  -2  12 885.019 173.230   1
  -1   2 -12 961.945 176.189   1
   1  -2 -12 1073.46 181.095   2
  -1  -2 -12 1044.00 182.807   2
  -1   2  12 884.168 158.924   2
   1   2  12 690.097 159.187   2
  -1  -2  12 836.389 155.634   4
  -1   2 -12 1065.62 165.979   4
   1   2 -12 1083.62 160.552   4
   1  -2  12 835.432 159.638   4
  -1   2  12 1006.87 165.523   3
   1  -2 -12 860.060 171.110   3
  -1  -2 -12 1213.52 185.087   3
   1   2  12 983.734 166.027   3
  -1   2  12 844.310 155.595   1
   1   2  12 833.492 151.314   1
  -1  -2 -12 835.341 155.518   1
   1  -2 -12 897.663 165.671   1
  -1  -2  13 9404.90 1394.73   2
   1  -2  13 8602.21 1389.76   2
   1   2 -13 10315.1 1395.70   2
  -1   2 -13 9629.02 1390.86   2
  -1   2 -13 7157.02 1395.13   1
   1   2 -13 8892.40 1398.57   1
   1  -2  13 9055.82 1396.73   1
   1  -2 -13 9722.52 1397.76   3
   1   2  13 8902.78 1392.01   3
  -1   2  13 9190.86 1391.08   3
  -1   2  13 8302.06 1388.81   2
  -1  -2 -13 8962.78 1401.69   2
   1   2  13 7351.13 1387.14   2
  -1  -2  13 8068.61 1395.72   3
   1   2 -13 10687.0 1401.96   3
  -1  -2  13 8103.55 1384.54   4
   1  -2  13 9379.71 1390.09   4
  -1   2 -13 10951.4 1394.48   4
   1   2 -13 10157.7 1389.04   4
  -1   2  13 8098.17 1385.69   1
   1   2  13 8620.39 1382.35   1
   1  -2 -13 8808.54 1391.00   1
  -1  -2 -13 8692.63 1385.13   1
   1  -2  14 2441.28 421.230   2
  -1   2 -14 3653.00 428.499   2
  -1  -2  14 2424.65 423.713   2
  -1   2 -14 2031.56 426.392   1
   1   2 -14 1947.39 425.689   1
  -1   2  14 2783.07 422.502   3
   1   2  14 2467.61 421.857   3
  -1  -2 -14 3319.78 442.852   2
   1   2  14 2383.53 420.020   2
  -1   2  14 1952.24 416.480   2
  -1  -2  14 1956.58 423.684   3
   1   2 -14 2711.64 419.815   4
  -1  -2  14 2605.77 416.200   4
  -1   2 -14 3113.56 426.103   4
   1  -2  14 2397.22 419.169   4
   1   2  14 2275.17 412.741   1
   1  -2 -14 2917.56 422.815   1
  -1  -2 -14 2823.58 417.133   1
  -1   2  14 2996.49 418.582   1
   1  -2  15 6924.12 1074.59   2
  -1   2  15 6796.53 1071.79   2
  -1   2 -15 7190.75 1073.61   2
  -1  -2  15 5804.95 1072.57   2
  -1   2 -15 5819.08 1077.22   1
   1   2 -15 6687.39 1081.08   1
  -1  -2 -15 9118.21 1090.91   3
  -1   2 -15 7388.91 1082.59   3
  -1   2  15 6085.21 1070.62   3
   1   2 -15 7633.81 1083.01   3
   1   2  15 6023.64 1071.60   3
   1  -2 -15 7706.78 1086.48   2
   1   2  15 6414.81 1070.72   2
  -1  -2  15 5955.09 1077.89   3
   1  -2  15 6840.97 1080.22   3
   1  -2  15 6612.07 1071.47   4
  -1  -2  15 6801.66 1068.14   4
  -1   2 -15 7932.61 1076.68   4
  -1   2  15 6439.21 1067.72   1
  -1  -2 -15 7272.61 1068.76   1
   1  -2 -15 7316.70 1075.62   1
   1   2 -16 33399.0 5048.52   2
  -1   2  16 29353.2 5042.66   2
  -1  -2  16 31265.3 5048.60   2
   1  -2  16 31784.7 5046.76   2
  -1   2 -16 28407.3 5051.88   1
   1   2 -16 28428.4 5051.98   1
   1   2 -16 32264.0 5053.71   3
  -1  -2 -16 37076.9 5059.78   3
   1   2  16 32246.8 5046.88   3
  -1   2 -16 47080.5 5064.32   3
   1  -2 -16 32804.2 5054.45   3
  -1   2  16 27984.6 5043.37   3
   1   2  16 32000.7 5044.28   2
   1  -2 -16 46817.8 5068.10   2
  -1  -2  16 30118.8 5052.36   3
   1  -2  16 30310.9 5051.52   3
   1  -2  16 31144.7 5043.76   4
  -1  -2  16 31038.4 5040.16   4
  -1   2  16 30576.8 5041.29   1
   1  -2 -16 38128.2 5050.14   1
  -1  -2 -16 37962.4 5044.28   1
  -1   2  17 14488.8 2481.99   2
   1   2 -17 17512.8 2490.35   2
  -1  -2  17 15461.2 2488.30   2
   1  -2  17 13444.6 2482.63   2
   1   2 -17 14220.2 2492.25   1
  -1   2 -17 14464.9 2492.49   1
  -1  -2 -17 21056.0 2504.40   3
   1  -2 -17 18704.4 2499.05   3
  -1   2 -17 16722.1 2494.43   3
  -1   2  17 13077.6 2482.97   3
   1   2  17 15130.0 2485.46   3
   1   2 -17 18625.6 2498.94   3
   1   2  17 16676.7 2484.78   2
  -1  -2 -17 16652.7 2499.87   2
   1  -2 -17 18012.7 2498.80   2
   1  -2  17 14312.1 2490.33   3
  -1  -2  17 15276.9 2493.96   3
   1  -2  17 15538.4 2483.55   4
  -1  -2  17 15467.8 2481.26   4
  -1  -2 -17 19352.8 2485.75   1
  -1   2  17 14110.7 2480.60   1
   1  -2 -17 18907.0 2491.28   1
  -1   2  18 5723.78 1097.51   2
  -1  -2  18 7276.77 1107.98   2
   1   2 -18 7658.12 1108.70   2
   1  -2  18 7026.58 1104.05   2
  -1   2 -18 7291.00 1104.94   2
   1   2  18 6127.59 1097.52   2
   1   2 -18 6119.28 1109.65   1
  -1   2 -18 5968.04 1108.18   1
   1   2 -18 7639.08 1113.98   3
   1  -2 -18 7513.22 1113.08   3
  -1   2  18 5506.66 1098.90   3
  -1   2 -18 7726.08 1113.98   3
  -1  -2 -18 8461.89 1123.74   3
   1  -2 -18 7907.96 1119.01   2
  -1  -2 -18 8989.53 1126.41   2
  -1  -2  18 6821.15 1111.94   3
   1  -2  18 7629.97 1102.57   4
  -1  -2  18 6672.62 1096.73   4
  -1   2  18 5537.12 1094.77   1
   1  -2 -18 8242.46 1109.56   1
  -1  -2 -18 9501.10 1106.57   1
   1   2  19 357.945 90.4200   2
   1   2 -19 413.817 110.755   2
   1  -2  19 285.787 90.9854   2
  -1   2 -19 468.302 107.379   2
   1   2 -19 356.511 107.843   1
  -1   2 -19 319.098 104.027   1
   1  -2 -19 295.853 114.155   3
  -1   2 -19 524.158 123.560   3
  -1  -2 -19 428.532 136.328   3
  -1  -2 -19 357.906 122.553   2
   1  -2 -19 249.195 116.615   2
   1   2 -19 535.202 123.838   3
  -1  -2 -19 453.421 95.4906   1
   1  -2 -19 475.855 106.050   1
  -1  -2  19 258.965 87.4728   4
   1  -2  19 333.274 88.0815   4
  -1   2 -20 8133.82 1405.05   3
   1   2 -20 10205.9 1411.14   3
  -1  -2 -20 7837.60 1408.67   3
   1  -2 -20 10269.3 1411.07   3
  -1   2 -20 8211.63 1405.44   1
   1   2 -20 7254.99 1403.54   1
   1  -2 -20 9518.10 1412.77   2
  -1  -2 -20 5902.99 1401.41   2
  -1  -2 -20 11199.7 1400.78   1
   1  -2  20 7751.19 1391.89   4
  -1  -2  20 8789.70 1391.24   4
   1  -2  20 8278.53 1396.87   2
  -1   2 -20 10165.0 1401.36   2
   1   2 -20 9619.57 1404.23   2
   1   2 -21 6705.16 911.706   3
  -1   2 -21 5029.97 901.585   3
  -1  -2 -21 6188.38 916.754   3
   1  -2 -21 5968.42 908.325   3
   1   2 -21 4419.20 899.015   1
  -1   2 -21 5204.42 904.645   1
   1  -2 -21 4295.35 903.222   2
  -1  -2 -21 6877.38 921.373   2
  -1  -2 -21 7112.59 898.154   1
   1  -2  21 4611.49 888.019   4
  -1  -2  21 4710.71 886.107   4
   1   2 -21 5915.84 900.954   2
  -1   2 -21 6624.45 900.943   2
  -1  -2 -22 6017.07 1055.56   3
  -1   2 -22 6060.77 1050.77   3
   1  -2 -22 6121.83 1053.70   3
   1   2 -22 6989.14 1056.42   3
   1   2 -22 6598.86 1053.57   1
  -1   2 -22 5883.90 1050.36   1
  -1  -2 -22 7089.12 1063.91   2
   1  -2 -22 6906.74 1060.99   2
  -1  -2 -22 7475.69 1044.69   1
   1  -2 -22 7683.46 1051.43   1
   1  -2  22 5484.64 1036.24   4
  -1  -2  22 5649.21 1034.39   4
  -1   2 -22 7893.83 1048.97   2
   1   2 -22 6673.54 1046.56   2
  -1  -2 -23 42.8435 114.615   3
  -1   2 -23 38.8838 110.092   3
   1   2 -23 94.9142 107.496   3
   1  -2 -23 79.7731 107.775   3
  -1   2 -23-20.4819 91.7180   1
   1   2 -23 20.7268 78.4704   1
  -1  -2 -23 68.1375 121.512   2
   1  -2 -23 86.9773 106.638   2
  -1  -2 -23-13.5369 61.5502   1
   1  -2 -23-16.3368 83.8838   1
  -1  -2  23 11.9761 52.9591   4
   1   2 -23-64.0841 89.1172   2
  -1   2 -23 88.8420 88.2564   2
  -1   2 -24 4037.66 553.353   3
   1   2 -24 2907.53 543.695   3
  -1  -2 -24 3479.30 552.367   3
   1  -2 -24 3850.59 553.757   3
  -1   2 -24 2385.90 535.757   1
   1  -2 -24 3075.95 550.920   2
  -1  -2 -24 3669.95 558.613   2
   1  -2 -24 3388.60 539.024   1
  -1  -2  24 2703.54 521.014   4
  -1   2 -24 3385.69 537.245   2
   1   2 -24 3020.66 536.311   2
  -1   2 -25 43455.6 8102.76   1
   1  -2 -25 57581.5 8104.03   1
   1   2 -25 53267.9 8100.39   1
  -1  -2 -25 62361.2 8123.62   2
   1  -2 -25 46901.9 8109.18   2
   1  -2 -25 51308.5 8110.23   3
   1   2 -25 58443.4 8111.56   3
  -1  -2 -25 54053.8 8113.61   3
  -1   2 -25 58427.0 8111.96   3
  -1   2 -25 48234.0 8097.53   2
   1   2 -25 48018.7 8098.47   2
  -1   2 -26 8539.97 1468.79   1
   1  -2 -26 9270.25 1462.46   1
   1   2 -26 9005.75 1461.59   1
  -1  -2 -26 10276.5 1461.82   1
  -1  -2 -26 6808.90 1467.49   2
   1  -2 -26 11103.6 1486.84   2
  -1   2 -26 8446.84 1459.36   2
  -1   2 -26 9576.78 1475.30   3
   1  -2 -26 9959.85 1476.53   3
   1   2 -26 9199.28 1470.71   3
  -1  -2 -26 10894.1 1484.71   3
   1   2 -26 8879.40 1462.34   2
  -1  -2 -27 9885.34 1618.71   1
   1   2 -27 11388.9 1626.68   1
   1  -2 -27 9790.30 1622.09   1
  -1  -2 -27 11045.5 1649.76   2
  -1   2 -27 7969.23 1619.50   2
   1  -2 -27 11393.2 1645.52   2
  -1  -2 -27 11210.1 1643.28   3
   1   2 -27 10438.5 1632.06   3
  -1   2 -27 9943.39 1632.24   3
   1  -2 -27 12341.8 1643.72   3
   1   2 -27 10474.7 1625.96   2
   1   2 -28-18.8887 86.9195   1
   1  -2 -28-19.2528 89.7818   1
  -1  -2 -28 16.5357 74.0182   1
  -1  -2 -28 55.0034 128.223   2
   1  -2 -28 80.1272 138.488   2
  -1   2 -28 115.957 127.697   3
  -1  -2 -28 103.070 115.304   3
   1  -2 -28-122.947 132.814   3
   1   2 -28-136.553 138.775   3
   1   2 -28 78.0022 96.7297   2
  -1   2 -28 37.9463 98.3925   2
   1   2 -29-115.431 96.5678   1
   1  -2 -29 38.7572 89.2096   1
  -1  -2 -29 17.2143 84.4393   1
  -1   2 -29 34.9339 82.5651   1
  -1  -2 -29-85.3394 142.734   2
   1  -2 -29 27.5770 141.482   2
   1  -2 -29 50.8755 127.647   3
  -1   2 -29 47.8868 126.792   3
   1   2 -29 141.171 122.030   3
  -1  -2 -29 53.2287 135.055   3
  -1   2 -29 59.7178 105.431   2
   1   2 -29 40.6559 92.3016   2
  -1   2 -30 1233.68 222.983   1
   1  -2 -30 1142.21 223.984   1
   1   2 -30 1213.30 230.805   1
  -1  -2 -30 1288.42 224.774   1
   1  -2 -30 1080.66 257.393   2
  -1  -2 -30 734.572 257.087   2
  -1  -2 -30 1015.73 257.047   3
   1   2 -30 1286.77 244.960   3
   1  -2 -30 893.443 245.884   3
  -1   2 -30 1090.94 253.713   3
  -1   2 -30 1689.40 245.819   2
   1   2 -30 929.457 229.003   2
   1  -2 -31 2133.03 419.314   1
  -1  -2 -31 1787.80 405.450   1
   1   2 -31 2418.81 422.094   1
  -1   2 -31 2621.93 419.027   1
  -1  -2 -31 2980.33 458.605   2
   1  -2 -31 2779.59 457.991   2
  -1   2 -31 2420.62 426.275   2
   1   2 -31 2446.29 427.579   2
  -1   2 -31 2426.19 438.592   3
   1   2 -31 3318.70 449.930   3
  -1  -2 -31 2738.96 453.177   3
   1  -2 -31 2765.10 448.004   3
  -1  -2 -31 1343.20 402.833   1
  -1   2 -32 4254.92 678.853   3
  -1  -2 -32 5221.06 698.154   3
   1   2 -32 4644.19 680.060   3
   1  -2 -32 3837.13 680.204   3
   1   2 -32 4085.85 664.413   2
   1  -2 -32 3997.07 681.753   2
  -1  -2 -32 5502.89 707.612   2
  -1   2 -32 3486.74 659.639   2
  -1  -2 -32 4568.88 657.228   1
  -1   2 -32 4514.77 659.578   1
   1  -2 -32 4541.00 665.145   1
  -1  -2 -33 1020.73 239.822   2
   1  -2 -33 663.581 230.131   2
  -1   2 -33 976.825 195.863   1
   1   2 -33 756.487 192.248   1
   1  -2 -33 1300.65 225.491   1
  -1  -2 -33 915.142 193.809   1
  -1   2 -33 986.480 212.641   2
   1   2 -33 1323.90 232.025   2
   1  -2 -33 672.601 212.202   3
  -1   2 -34 640.649 173.844   2
   1   2 -34 936.878 182.683   2
  -1  -2 -34 473.988 218.617   2
   1   2 -34 603.466 159.081   1
  -1  -2 -34 552.047 151.261   1
   1  -2 -34 580.444 155.281   1
  -1   2 -34 798.241 159.569   1
  -1  -2 -35 457.329 194.348   3
   1   2 -35 670.630 179.044   3
  -1   2 -35 198.779 159.910   3
  -1   2 -35 956.554 169.997   2
  -1  -2 -35 604.608 204.228   2
  -1   2 -35 368.869 123.073   1
  -1  -2 -35 532.515 129.671   1
   1  -2 -35 161.702 125.722   1
   1   2 -35 287.794 120.953   1
  -1  -2 -36 66.9225 163.146   3
   1   2 -36 28.6321 144.888   3
   1  -2 -36 129.086 155.523   3
  -1   2 -36 87.9668 141.536   3
   1  -2 -36 139.765 161.856   2
  -1   2 -36 345.332 133.105   2
   1   2 -36 249.911 112.972   1
  -1  -2 -36 63.4151 89.6188   1
   1  -2 -36 71.2627 110.927   1
  -1   2 -36 62.8963 83.0737   1
   1  -2 -37 514.367 200.248   2
   1   2 -37 256.130 132.142   1
  -1   2 -37 473.074 135.510   1
  -1  -2 -37 435.951 133.972   1
   1  -2 -37 439.373 139.618   1
   1   2 -37 332.030 147.544   2
  -1   2 -37 479.894 177.761   3
  -1  -2 -37 650.726 189.779   3
   1   2 -37 264.049 151.712   3
   1  -2 -37 264.430 178.702   3
   1   2 -38 84.9824 126.972   2
  -1  -2 -38 391.549 194.316   2
   1  -2 -38 37.5761 175.337   2
   1  -2 -38-50.4358 89.7890   1
  -1   2 -38-22.0910 87.1572   1
   1   2 -38 47.7943 97.6316   1
  -1  -2 -38-22.5923 96.9614   1
   1  -2 -38 103.317 158.605   3
  -1  -2 -38-105.052 145.249   3
   1   2 -38 120.016 148.989   3
  -1   2 -38 216.148 149.719   3
  -1   2 -39 149.943 137.502   2
  -1  -2 -39 40.0748 154.488   2
   1   2 -39 325.146 146.261   2
   1  -2 -39 115.225 183.866   2
   1   2 -39 171.295 115.044   1
  -1  -2 -39 186.844 105.836   1
   1  -2 -39 26.0049 102.837   1
  -1   2 -39 203.825 107.081   1
   1   2 -39 61.8459 139.639   3
  -1  -2 -39 619.532 200.995   3
  -1   2 -39 283.749 172.905   3
   1  -2 -39 316.790 162.521   3
  -1   2 -40 1324.97 291.572   2
   1   2 -40 1202.28 278.623   2
  -1  -2 -40 1597.90 315.213   2
   1  -2 -40 1245.09 305.650   2
   1  -2 -40 1413.71 271.855   1
   1   2 -40 1288.05 260.818   1
  -1   2 -40 1652.00 266.784   1
  -1  -2 -40 960.648 248.763   1
  -1   2 -40 1653.25 311.523   3
  -1  -2 -40 1450.53 312.932   3
   1  -2 -40 1366.72 300.972   3
   1   2 -40 890.091 286.730   3
   1  -2 -41 245.887 179.034   2
  -1   2 -41 96.7381 143.448   2
   1   2 -41 220.363 142.111   2
  -1  -2 -41 42.5582 183.040   2
  -1   2 -41-24.0392 92.8576   1
   1  -2 -41 136.802 105.180   1
  -1  -2 -41 49.4073 100.660   1
   1   2 -41 130.320 113.102   1
  -1  -2 -41 189.653 170.751   3
   1  -2 -41 367.027 172.142   3
   1   2 -41 32.4249 148.340   3
  -1   2 -41 198.232 166.809   3
  -1  -2 -42-43.4455 187.902   2
   1   2 -42 32.9490 132.402   2
  -1   2 -42 203.185 145.249   2
   1  -2 -42-292.236 199.092   2
  -1   2 -42 347.594 114.481   1
  -1  -2 -42 202.957 108.673   1
   1   2 -42 80.6305 118.266   1
   1  -2 -42 84.0629 117.428   1
  -1   2 -42 407.357 152.227   3
  -1  -2 -42 234.855 202.657   3
   1  -2 -42 190.694 195.443   3
   1   2 -42 266.405 147.291   3
  -1  -2 -43-44.3093 181.181   2
   1   2 -43 207.196 161.806   2
   1  -2 -43 43.5488 171.900   2
  -1   2 -43-70.9695 140.391   2
  -1   2 -43 102.564 92.4122   1
   1   2 -43 139.300 116.551   1
   1  -2 -43 143.410 113.887   1
  -1  -2 -43 106.197 103.675   1
   1   2 -43 101.740 154.741   3
   1  -2 -43 155.424 167.021   3
  -1   2 -43 34.9209 143.148   3
  -1  -2 -43 278.919 160.279   3
  -1   2 -44 36.2117 166.667   2
  -1  -2 -44-230.083 187.481   2
   1   2 -44 105.540 152.934   2
   1  -2 -44 133.029 189.775   2
  -1  -2 -44 138.596 104.968   1
   1   2 -44-144.493 115.782   1
   1  -2 -44 29.9270 111.021   1
  -1   2 -44-53.1939 90.1348   1
  -1  -2 -44-121.593 170.747   3
   1  -2 -44 39.5563 161.188   3
  -1   2 -44 248.649 142.255   3
   1   2 -44 139.195 141.828   3
   1  -2 -45 645.296 260.741   2
  -1  -2 -45 702.972 259.226   2
   1   2 -45 1214.06 250.249   2
  -1   2 -45 868.897 229.935   2
  -1   2 -45 679.684 197.333   1
  -1  -2 -45 795.394 194.232   1
   1  -2 -45 685.587 192.232   1
  -1   2 -45 656.100 229.497   3
  -1  -2 -45 1132.00 263.114   3
   1  -2 -45 815.034 242.375   3
   1   2 -45 1216.31 254.025   3
  -1   2 -46 670.394 200.333   2
   1   2 -46 299.357 173.484   2
   1  -2 -46 890.345 242.741   2
  -1  -2 -46-95.4009 224.752   2
  -1  -2 -46 355.963 135.151   1
   1  -2 -46 254.780 132.641   1
  -1   2 -46 451.594 143.279   1
   1   2 -46 327.000 177.776   3
  -1  -2 -46 340.691 210.046   3
  -1   2 -46 481.143 189.180   3
   1  -2 -46 372.715 194.931   3
  -1   2 -47 1164.04 271.572   2
  -1  -2 -47 1188.11 306.645   2
   1   2 -47 1015.23 258.593   2
   1  -2 -47 713.528 270.824   2
  -1  -2 -47 907.482 277.404   3
  -1   2 -47 1560.58 289.704   3
   1   2 -47 1229.82 278.555   3
   1  -2 -47 727.707 286.877   3
   1  -2 -47 1226.97 246.417   1
  -1  -2 -47 707.002 221.174   1
   1   2 -47 977.068 233.666   1
  -1   2 -47 1168.47 235.699   1
  -1   3   0 77.9027 67.8484   2
   1   3   0 51.5908 83.6793   2
   1  -3   0 18.2909 75.5353   2
  -1   3   0 38.1559 83.5597   3
  -1  -3   0 10.9182 78.7206   3
   1   3   0 173.124 99.4398   3
  -1   3   0 39.3125 73.9927   1
   1  -3   0 73.7365 78.8459   1
   1   3   0-8.87968 60.9434   1
  -1  -3   0 26.9933 74.0168   1
  -1   3   0 85.1655 88.9014   4
   1  -3   0 103.396 77.4067   4
   1   3   1 3315.09 476.791   2
   1  -3   1 2861.82 470.691   2
   1  -3  -1 3442.44 474.850   2
  -1  -3  -1 3311.06 477.438   2
  -1   3   1 2926.00 470.305   2
  -1  -3   1 2995.29 475.395   3
  -1   3   1 3213.12 474.831   3
   1   3   1 3006.68 478.850   3
  -1  -3  -1 3150.34 478.472   3
   1   3  -1 2852.71 477.274   3
   1  -3   1 2591.02 469.570   3
  -1   3  -1 2921.42 472.200   3
  -1   3   1 2656.38 470.548   1
  -1   3  -1 3094.23 473.683   1
  -1  -3  -1 2668.61 467.855   1
   1  -3   1 2274.36 473.086   1
   1   3  -1 2479.57 467.892   1
  -1  -3   1 2741.06 469.890   1
  -1   3  -1 3227.76 476.024   4
  -1   3  -2 359802. 48875.2   3
   1  -3   2 329551. 48873.3   3
  -1   3   2 327573. 48873.0   3
  -1  -3   2 343510. 48876.8   3
   1   3  -2 351518. 48878.4   3
   1  -3  -2 315233. 48870.9   3
   1  -3  -2 337174. 48875.2   2
   1   3   2 239214. 48868.5   2
  -1   3   2 308378. 48869.6   2
  -1  -3  -2 295038. 48869.6   1
   1  -3   2 316967. 48875.1   1
   1   3  -2 391434. 48877.1   1
   1  -3   2 312416. 48871.2   4
  -1   3  -2 340604. 48874.0   4
   1  -3  -2 310069. 48872.0   1
  -1   3   2 282757. 48868.8   1
  -1   3   3 460156. 86840.1   2
  -1  -3  -3 635430. 86843.4   1
   1   3  -3 556145. 86845.0   1
   1  -3   3 545676. 86848.2   1
  -1   3  -3 496102. 86846.0   1
   1  -3   3 572621. 86844.9   3
   1   3  -3 691171. 86853.2   3
  -1   3  -3 535924. 86844.9   3
  -1  -3   3 643171. 86848.7   1
   1   3   3 491305. 86843.1   2
   1  -3  -3 642742. 86847.7   2
   1  -3  -3 510525. 86842.7   1
  -1   3   3 590213. 86843.8   1
  -1   3  -3 601284. 86845.3   4
   1  -3   3 547798. 86843.8   4
   1   3  -3 619239. 86842.7   4
  -1   3  -4 259465. 39077.7   4
   1  -3  -4 231430. 39078.6   2
  -1   3  -4 278332. 39084.1   1
   1  -3   4 276735. 39084.6   1
  -1  -3  -4 253527. 39075.1   1
   1  -3   4 231300. 39078.4   3
   1   3  -4 270467. 39084.6   3
  -1   3  -4 258038. 39079.4   3
  -1  -3   4 250923. 39079.5   2
  -1  -3   4 257707. 39080.8   1
   1   3  -4 224617. 39077.8   2
  -1   3  -4 254788. 39076.1   2
   1   3   4 285237. 39083.8   2
  -1  -3  -4 275315. 39084.6   2
   1  -3  -4 278966. 39081.1   1
  -1   3   4 266962. 39077.6   1
   1   3  -4 238852. 39073.6   4
   1  -3   4 227525. 39075.8   4
  -1   3  -5 5453.28 869.582   4
   1   3   5 5739.83 874.473   2
   1  -3  -5 5307.83 875.527   2
   1  -3   5 5740.10 877.472   1
  -1   3  -5 6243.02 879.430   1
  -1   3  -5 4967.36 871.218   3
   1   3  -5 6024.32 880.048   3
   1  -3   5 4840.22 871.301   3
  -1  -3   5 5552.68 874.705   1
   1   3  -5 4634.03 871.765   1
  -1  -3   5 4821.18 872.528   2
   1  -3   5 4806.65 868.176   2
   1   3  -5 6265.84 876.052   2
  -1   3  -5 5782.80 868.674   2
  -1  -3  -5 5674.17 879.232   2
  -1   3   5 4770.82 867.134   1
  -1  -3  -5 6554.36 868.882   1
   1  -3  -5 6017.74 874.121   1
  -1  -3   5 4943.67 865.620   4
   1  -3   5 5870.72 870.863   4
   1   3  -5 5864.12 867.041   4
  -1   3   5 5922.70 868.726   3
   1  -3  -6 16146.1 2659.77   3
  -1  -3   6 15992.5 2653.06   4
  -1   3   6 15709.2 2654.66   3
   1   3   6 17022.4 2658.76   3
  -1   3  -6 16239.5 2656.34   2
   1   3  -6 16206.3 2658.59   2
   1   3  -6 18527.2 2665.91   3
   1  -3   6 16837.6 2661.60   3
  -1  -3   6 15884.8 2662.96   3
  -1   3  -6 19792.3 2665.17   3
  -1  -3   6 15537.2 2661.57   1
   1   3  -6 16130.2 2662.06   1
  -1  -3   6 12797.1 2657.58   2
   1  -3   6 16074.6 2656.44   2
  -1  -3  -6 16625.3 2664.51   2
  -1   3   6 17821.2 2659.26   2
   1   3   6 17105.9 2661.29   2
   1  -3  -6 19511.6 2665.91   2
  -1   3  -6 20258.3 2659.86   4
   1   3  -6 18395.5 2653.96   4
   1  -3   6 15942.2 2656.47   4
  -1   3  -6 15738.8 2662.84   1
   1  -3   6 18378.4 2666.55   1
   1  -3  -6 19040.3 2660.80   1
  -1  -3  -6 20205.9 2656.15   1
  -1   3   6 18443.8 2656.58   1
   1   3   7 88346.8 14607.3   3
  -1  -3  -7 102918. 14617.7   3
   1  -3  -7 94164.5 14612.0   3
  -1   3   7 93172.9 14605.3   3
   1   3  -7 90676.5 14613.2   3
   1  -3   7 82474.1 14609.2   3
  -1  -3   7 95416.5 14616.1   3
   1   3  -7 87192.7 14611.7   1
  -1  -3   7 89329.8 14610.4   2
   1  -3   7 86207.6 14607.0   2
  -1  -3   7 108522. 14616.5   1
   1  -3   7 97113.0 14616.6   1
  -1   3  -7 88458.1 14613.5   1
  -1   3  -7 94744.7 14607.1   4
   1   3  -7 98581.1 14603.6   4
   1  -3   7 98982.4 14608.9   4
  -1  -3   7 93030.4 14604.4   4
   1  -3  -7 87216.2 14611.3   2
  -1  -3  -7 132388. 14626.1   2
  -1   3   7 96096.0 14608.8   2
   1   3   7 91329.6 14610.5   2
   1  -3  -7 101748. 14609.8   1
  -1  -3  -7 106689. 14606.9   1
  -1   3   7 88156.2 14604.4   1
   1   3  -7 104754. 14613.1   2
  -1   3  -7 95190.1 14606.4   2
  -1   3   8 51540.0 7463.48   1
  -1  -3  -8 51947.4 7476.88   3
   1  -3  -8 49478.1 7470.07   3
   1   3   8 49264.8 7466.87   3
  -1   3   8 45419.8 7463.06   3
   1   3  -8 49810.0 7473.52   3
  -1  -3   8 45635.8 7471.55   3
   1  -3   8 46446.5 7469.46   3
   1  -3   8 52829.9 7475.67   1
  -1  -3   8 50487.0 7474.47   1
   1   3  -8 41746.6 7469.89   1
  -1   3  -8 51168.4 7474.67   1
  -1  -3   8 45051.3 7461.70   4
   1  -3   8 50878.1 7466.50   4
  -1   3  -8 54791.6 7465.66   4
   1   3  -8 51679.9 7460.93   4
   1   3   8 44220.7 7466.82   2
  -1   3   8 49845.1 7467.40   2
  -1  -3  -8 51933.2 7476.92   2
   1  -3  -8 55717.2 7469.12   1
  -1  -3  -8 39609.8 7459.63   1
   1   3   8 48463.9 7458.70   1
   1   3  -8 52599.3 7469.16   2
  -1   3  -8 45832.3 7462.81   2
  -1  -3   8 49004.9 7469.38   2
   1  -3   8 45308.8 7464.62   2
   1   3   9 4625.12 945.482   1
  -1   3   9 5872.43 951.457   1
   1  -3  -9 6625.58 963.060   3
  -1  -3  -9 4494.03 960.434   3
  -1   3   9 6957.22 956.791   3
   1   3   9 6283.31 958.401   3
   1   3  -9 5656.00 964.730   3
  -1  -3   9 6598.98 968.477   3
   1  -3   9 6324.31 964.297   3
   1  -3   9 6822.15 968.503   1
  -1  -3   9 6273.47 966.950   1
   1   3  -9 5967.46 963.808   1
  -1   3  -9 5662.62 963.345   1
   1   3  -9 6302.92 959.388   2
  -1   3  -9 6326.73 954.524   2
   1  -3   9 5813.88 955.788   2
  -1  -3   9 5522.69 959.037   2
  -1  -3  -9 6335.35 969.558   2
  -1   3   9 7592.63 960.985   2
   1   3   9 6261.02 961.190   2
   1  -3  -9 6820.43 959.670   1
  -1  -3  -9 6160.18 952.656   1
   1  -3   9 5253.29 954.362   4
   1   3  -9 6608.88 951.332   4
  -1  -3   9 6258.60 953.560   4
  -1   3  -9 6728.30 955.713   4
  -1  -3  10 78919.8 11552.7   4
   1   3 -10 87679.3 11551.4   4
  -1   3 -10 78035.2 11554.3   4
   1  -3  10 71978.4 11555.1   4
   1   3  10 62123.5 11555.5   2
  -1  -3 -10 92258.0 11573.7   2
   1  -3 -10 79417.7 11566.2   2
  -1   3  10 71808.0 11556.4   2
   1   3  10 74657.1 11556.6   3
  -1   3  10 77424.5 11554.3   3
  -1  -3 -10 77596.2 11563.9   3
   1  -3 -10 81158.0 11561.2   3
  -1  -3  10 77255.3 11565.1   3
   1   3 -10 62604.8 11558.8   3
   1  -3  10 68861.4 11560.5   3
  -1   3 -10 76759.2 11563.1   3
   1  -3  10 77865.1 11565.5   1
  -1  -3  10 70519.0 11563.3   1
   1   3 -10 68662.7 11561.5   1
  -1   3 -10 67177.9 11561.7   1
  -1   3 -10 84520.2 11555.9   2
   1   3 -10 78382.7 11558.6   2
   1  -3  10 66892.6 11554.2   2
  -1  -3  10 66953.4 11557.7   2
  -1  -3 -10 80802.6 11552.4   1
   1  -3 -10 77237.0 11556.6   1
  -1   3  10 72238.2 11550.4   1
   1   3  10 74360.0 11546.6   1
   1  -3  11 6287.10 991.378   4
  -1   3 -11 7896.88 993.920   4
   1   3 -11 7273.63 987.345   4
  -1  -3  11 5875.31 986.629   4
  -1   3  11 5577.11 989.961   2
   1   3  11 7140.84 997.535   2
   1  -3 -11 6295.45 1002.82   2
  -1  -3 -11 5872.62 1003.09   2
   1   3  11 6668.31 993.314   3
   1  -3 -11 6716.94 998.612   3
  -1  -3 -11 6550.31 1002.51   3
  -1   3  11 6229.76 989.715   3
  -1   3 -11 5843.83 997.263   3
   1  -3  11 6116.28 998.319   3
  -1  -3  11 6829.08 1003.13   3
   1   3 -11 6001.83 999.578   3
   1   3 -11 5780.59 999.049   1
   1  -3  11 6451.36 1002.34   1
  -1  -3  11 6790.94 1003.27   1
  -1   3 -11 5219.09 996.634   1
   1  -3  11 5639.97 991.755   2
  -1   3 -11 6797.56 992.320   2
  -1  -3  11 5644.05 993.700   2
   1   3 -11 7606.13 998.907   2
  -1  -3 -11 6743.77 988.425   1
   1  -3 -11 6292.85 993.186   1
  -1   3  11 5728.95 985.871   1
   1   3  11 5672.77 981.482   1
  -1   3 -12 6656.46 895.436   4
   1  -3  12 5384.86 892.938   4
   1   3 -12 6348.72 888.364   4
  -1  -3  12 5636.49 890.365   4
   1  -3 -12 8233.07 919.502   2
   1   3  12 5589.29 895.964   2
  -1  -3 -12 6158.52 909.593   2
  -1   3  12 4908.96 891.330   2
   1  -3 -12 6379.19 903.286   3
  -1  -3 -12 5283.16 902.697   3
   1   3  12 5450.30 893.732   3
  -1   3  12 4645.23 890.116   3
   1   3 -12 5898.31 904.305   3
  -1  -3  12 4913.06 900.551   3
   1  -3  12 4627.99 896.771   3
   1  -3  12 6250.43 905.842   1
   1   3 -12 5035.50 900.133   1
  -1   3 -12 5337.38 902.390   1
   1  -3  12 5260.30 892.700   2
   1   3 -12 5444.84 896.537   2
  -1  -3  12 5294.77 895.975   2
  -1   3 -12 5811.07 892.398   2
  -1  -3 -12 5448.92 888.639   1
   1  -3 -12 5344.18 893.608   1
  -1   3  12 5796.72 890.664   1
   1   3  12 6244.58 885.690   1
  -1  -3  13 1088.44 180.485   4
   1  -3  13 974.690 181.821   4
   1   3 -13 1101.73 177.249   4
  -1   3 -13 1213.70 184.908   4
  -1   3  13 872.204 178.939   2
  -1  -3 -13 819.547 206.939   2
   1   3  13 1110.58 185.436   2
   1   3  13 998.677 183.432   3
  -1   3  13 1023.88 181.144   3
   1  -3 -13 1261.69 200.498   3
  -1  -3  13 1110.19 198.043   3
   1  -3  13 1393.47 201.801   3
   1   3 -13 1161.23 196.015   1
   1  -3  13 1152.27 199.506   1
  -1   3 -13 961.358 195.399   1
  -1   3  13 876.008 175.709   1
   1  -3 -13 995.975 185.315   1
   1   3  13 972.943 170.274   1
  -1  -3  13 717.345 182.644   2
  -1   3 -13 927.317 180.139   2
   1   3 -13 994.222 188.724   2
   1  -3  13 917.922 182.053   2
  -1  -3 -13 1290.02 183.772   1
  -1   3 -14 30590.0 4384.59   2
   1  -3  14 27313.6 4385.20   2
  -1  -3  14 27291.2 4388.45   2
   1   3 -14 30375.8 4397.49   1
  -1   3 -14 25012.7 4392.95   1
   1  -3  14 30789.4 4396.36   1
  -1   3  14 27844.3 4383.54   3
   1   3  14 28143.0 4385.01   3
  -1   3  14 25843.4 4383.48   2
   1   3  14 30303.6 4387.36   2
  -1  -3  14 22130.4 4388.56   3
  -1   3 -14 32383.3 4395.25   3
  -1  -3  14 25905.5 4379.94   4
  -1   3 -14 31235.2 4385.23   4
   1   3 -14 32257.8 4380.76   4
   1  -3  14 30448.1 4385.83   4
   1   3  14 25158.8 4373.82   1
  -1  -3 -14 29004.1 4381.85   1
  -1   3  14 27782.9 4379.46   1
   1  -3 -14 30917.6 4386.98   1
  -1  -3  15 10053.9 1477.37   2
   1  -3  15 8883.07 1471.15   2
  -1   3 -15 9652.15 1469.88   2
  -1   3 -15 9022.90 1482.66   1
   1   3 -15 8508.01 1480.28   1
   1  -3  15 11007.1 1485.48   1
  -1   3 -15 8941.60 1477.24   3
   1   3  15 11168.4 1475.97   3
  -1  -3 -15 12720.1 1493.96   3
  -1   3  15 10206.0 1471.82   3
  -1   3  15 7725.81 1466.46   2
   1  -3 -15 12337.1 1493.84   2
   1   3  15 8298.35 1468.63   2
   1   3 -15 11079.7 1486.08   3
  -1  -3  15 7683.01 1476.76   3
  -1  -3  15 9078.53 1466.84   4
  -1   3 -15 11375.1 1474.32   4
   1  -3  15 9210.64 1470.28   4
   1   3 -15 9554.94 1466.82   4
  -1  -3 -15 10412.1 1469.42   1
   1  -3 -15 6404.40 1465.23   1
  -1   3  15 9067.00 1464.38   1
   1   3  15 9188.51 1460.47   1
  -1  -3  16 38567.0 6337.80   2
   1   3 -16 41800.5 6336.95   2
   1  -3  16 35475.0 6333.49   2
   1  -3  16 45745.0 6348.11   1
  -1   3 -16 33997.6 6342.28   1
   1   3 -16 39381.1 6346.24   1
  -1   3  16 42594.0 6334.14   3
  -1   3 -16 42886.3 6343.42   3
  -1  -3 -16 43413.3 6349.09   3
   1   3  16 43579.3 6336.40   3
   1  -3 -16 41051.7 6343.67   3
  -1  -3 -16 45296.5 6354.16   2
   1   3  16 39669.5 6333.32   2
  -1   3  16 44580.8 6335.52   2
   1  -3 -16 52049.2 6357.08   2
   1   3 -16 51423.6 6350.90   3
  -1  -3  16 32389.8 6339.68   3
   1   3 -16 44587.1 6332.08   4
   1  -3  16 35712.6 6331.45   4
  -1  -3  16 35110.4 6327.77   4
   1  -3 -16 42959.9 6336.51   1
  -1   3  16 37548.5 6327.55   1
   1   3  16 42884.2 6325.30   1
  -1  -3 -16 44172.2 6331.20   1
  -1  -3  17 24450.5 3979.04   2
   1  -3  17 22384.5 3974.80   2
   1   3 -17 29613.8 3982.41   2
   1   3 -17 24638.2 3987.22   1
  -1   3 -17 28767.9 3993.30   1
  -1  -3 -17 25588.5 3990.17   3
  -1   3 -17 29197.2 3988.03   3
   1   3  17 22157.4 3972.67   3
   1  -3 -17 29655.3 3989.25   3
  -1   3  17 22039.8 3971.44   3
  -1  -3 -17 41235.8 4015.15   2
   1   3  17 23508.4 3973.28   2
  -1   3  17 22827.4 3971.44   2
   1  -3 -17 29517.5 3997.87   2
   1   3 -17 28697.1 3988.20   3
  -1  -3  17 25253.2 3987.49   3
   1   3  17 24607.0 3965.33   1
  -1  -3 -17 27652.5 3972.56   1
  -1   3  17 23668.8 3968.00   1
   1  -3 -17 29467.4 3980.12   1
   1   3 -17 26641.1 3973.79   4
   1  -3  17 24340.4 3973.73   4
  -1  -3  17 25221.3 3971.00   4
  -1   3  18 3378.87 499.772   1
   1  -3 -18 3151.06 507.697   1
  -1  -3 -18 3094.29 501.449   1
   1   3  18 2731.42 493.520   1
  -1   3  18 3340.83 507.872   3
   1  -3 -18 3838.20 527.215   3
  -1  -3 -18 2869.47 524.551   3
   1   3 -18 2778.39 517.966   3
  -1   3 -18 2918.72 516.840   3
   1   3  18 2842.59 501.928   2
   1  -3 -18 3350.05 528.315   2
  -1  -3 -18 2424.92 523.191   2
   1   3 -18 2550.20 512.797   1
  -1   3 -18 3001.67 518.214   1
   1   3 -18 3135.47 511.090   2
   1  -3  18 3224.55 509.336   2
  -1   3 -18 3874.00 511.160   2
  -1  -3  18 2974.28 510.758   2
  -1  -3  18 2882.52 499.909   4
   1  -3  18 2937.18 503.292   4
   1   3 -18 3762.15 507.192   4
   1  -3 -19 4201.66 631.839   1
   1   3  19 3907.57 616.077   1
  -1   3  19 3383.04 616.734   1
  -1  -3 -19 4295.96 624.421   1
  -1  -3 -19 3416.13 644.150   3
  -1   3 -19 4431.91 642.652   3
   1   3 -19 3951.54 641.125   3
   1  -3 -19 4487.84 646.887   3
  -1  -3 -19 3211.44 641.630   2
   1  -3 -19 5021.09 654.991   2
  -1   3 -19 3264.19 635.810   1
   1   3 -19 3358.11 637.298   1
   1   3 -19 4400.40 635.800   2
   1  -3  19 3598.31 626.989   2
  -1   3 -19 4226.17 628.749   2
  -1  -3  19 3555.64 620.511   4
  -1   3 -19 4179.09 630.042   4
   1  -3  19 3428.96 621.943   4
  -1   3  20 31577.4 4982.68   1
  -1  -3 -20 27591.6 4981.51   1
   1   3 -20 28297.8 4996.79   1
  -1   3 -20 32114.9 5002.56   1
  -1  -3 -20 36827.0 5008.74   3
   1   3 -20 37913.9 5004.87   3
   1  -3 -20 32548.3 5002.83   3
  -1   3 -20 37084.0 5002.76   3
  -1  -3 -20 35252.5 5011.87   2
   1  -3 -20 35018.6 5008.39   2
   1  -3  20 27534.2 4983.76   4
  -1  -3  20 29858.3 4983.01   4
  -1   3 -20 34552.5 4991.07   4
   1   3 -20 36589.2 4995.39   2
  -1   3 -20 33237.0 4989.41   2
   1  -3  20 31420.5 4990.29   2
  -1   3 -21 677.623 170.662   2
   1   3 -21 818.902 176.562   2
  -1   3 -21 973.142 189.551   3
   1   3 -21 1147.38 195.064   3
   1   3 -21 701.319 177.271   1
  -1   3 -21 1041.71 189.277   1
   1  -3 -21 722.234 192.597   2
  -1  -3 -21 1004.27 214.530   2
  -1  -3  21 692.900 154.549   4
  -1   3 -21 1059.07 179.526   4
   1  -3  21 672.616 157.072   4
  -1   3  21 781.606 154.379   1
  -1  -3 -21 777.672 162.204   1
  -1  -3 -21 872.741 196.133   3
   1  -3 -21 1223.59 207.203   3
  -1   3  22 18525.5 2837.77   1
  -1  -3 -22 17924.8 2838.70   1
   1  -3 -22 18019.2 2844.87   1
  -1   3 -22 18414.8 2858.32   1
   1   3 -22 13913.5 2851.41   1
  -1   3 -22 15324.3 2849.24   3
  -1  -3 -22 21332.6 2866.15   3
   1   3 -22 21387.0 2858.82   3
   1  -3 -22 20537.8 2861.18   3
   1  -3 -22 16440.9 2859.63   2
  -1  -3 -22 18117.9 2863.72   2
  -1   3 -22 21169.5 2849.09   4
   1  -3  22 16977.3 2840.62   4
  -1  -3  22 17723.7 2838.53   4
  -1   3 -22 20420.1 2847.27   2
   1   3 -22 17097.2 2844.70   2
   1   3 -23 19.9131 110.639   3
  -1  -3 -23 128.329 79.6526   1
   1  -3 -23 107.441 78.4268   1
  -1   3 -23 116.080 89.0420   1
   1  -3 -23-24.4688 132.982   2
  -1  -3 -23 101.652 129.777   2
  -1  -3  23 38.9849 69.7028   4
  -1   3 -23 121.284 88.5793   2
   1   3 -23 100.050 99.6109   2
  -1  -3 -23-46.3089 128.342   3
  -1   3 -23 321.806 133.431   3
   1  -3 -23 109.695 120.563   3
   1  -3 -24 1684.21 360.895   3
  -1   3 -24 2009.87 362.018   3
   1   3 -24 1818.75 354.588   3
  -1  -3 -24 2528.72 386.186   3
  -1   3 -24 2037.14 360.379   1
   1  -3 -24 1473.99 366.730   2
  -1  -3 -24 1771.89 372.492   2
   1  -3 -24 1901.67 344.604   1
  -1  -3  24 2075.05 336.382   4
  -1   3 -24 2036.76 346.394   2
   1   3 -24 2239.00 354.000   2
  -1   3 -25 12885.5 1783.44   3
   1  -3 -25 14418.8 1791.77   3
   1   3 -25 11637.5 1777.66   3
  -1  -3 -25 13103.7 1794.70   3
  -1  -3 -25 11648.4 1795.05   2
   1  -3 -25 13704.2 1796.64   2
   1  -3 -25 10950.3 1765.22   1
  -1   3 -25 12381.2 1769.63   2
   1   3 -25 13463.7 1778.76   2
  -1  -3  25 8560.43 1752.41   4
  -1  -3 -26 22455.1 3180.81   2
   1  -3 -26 23142.2 3178.78   2
   1  -3 -26 16704.3 3144.72   1
  -1   3 -26 18959.5 3148.80   2
   1   3 -26 19844.9 3152.75   2
  -1   3 -26 21705.7 3163.83   3
   1  -3 -26 20975.6 3166.88   3
  -1  -3 -26 23880.4 3176.50   3
   1   3 -26 19817.8 3159.15   3
   1  -3 -27 423.315 169.888   2
  -1  -3 -27 206.614 148.485   2
  -1  -3 -27 151.250 79.0630   1
   1  -3 -27 89.4716 97.0302   1
   1   3 -27 168.709 97.2988   2
  -1   3 -27 192.998 105.772   2
  -1  -3 -27 107.362 136.937   3
   1  -3 -27 201.439 145.916   3
  -1   3 -27 296.992 129.391   3
   1   3 -27-67.3754 133.907   3
   1  -3 -28 3439.21 569.378   2
  -1  -3 -28 3053.18 561.319   2
   1  -3 -28 2985.15 532.975   1
  -1  -3 -28 3437.12 528.314   1
   1   3 -28 3163.21 539.524   2
  -1   3 -28 3091.09 531.839   2
   1   3 -28 2669.74 540.556   3
   1  -3 -28 3585.96 565.015   3
  -1  -3 -28 3607.04 561.446   3
  -1   3 -28 3256.49 547.631   3
  -1  -3 -29 2271.05 408.046   2
   1  -3 -29 2124.65 407.697   2
   1   3 -29 2417.68 370.170   1
   1  -3 -29 2071.97 365.103   1
  -1  -3 -29 2276.97 360.376   1
  -1   3 -29 536.524 345.498   2
   1   3 -29 2287.45 371.281   2
   1  -3 -29 2691.81 401.278   3
   1   3 -29 2095.23 384.922   3
  -1   3 -29 2307.61 386.449   3
  -1  -3 -29 2749.71 404.104   3
  -1  -3 -30 1464.31 309.866   2
   1  -3 -30 2252.16 328.483   2
   1   3 -30 1318.37 268.268   1
   1  -3 -30 1626.75 268.080   1
  -1  -3 -30 1218.18 253.215   1
   1   3 -30 1292.06 271.849   2
  -1   3 -30 1339.72 268.855   2
  -1  -3 -30 1506.04 289.238   3
   1  -3 -30 1645.10 299.106   3
   1   3 -30 1306.52 283.131   3
  -1   3 -30 924.684 277.831   3
  -1  -3 -31 2213.54 454.465   2
  -1   3 -31 2600.35 429.861   2
   1  -3 -31 2024.09 448.703   2
   1  -3 -31 2335.58 421.308   1
  -1  -3 -31 2601.42 418.182   1
   1   3 -31 2236.41 423.454   1
   1   3 -31 2472.88 429.676   2
   1   3 -31 2406.36 438.309   3
  -1   3 -31 2856.32 446.534   3
  -1  -3 -31 2250.18 447.636   3
   1  -3 -31 2808.08 454.215   3
  -1  -3 -32 103.589 171.586   2
   1  -3 -32-100.683 146.215   2
   1  -3 -32 107.790 98.4460   1
  -1  -3 -32 74.9236 88.0239   1
   1   3 -32-66.1085 94.9215   1
   1   3 -32 177.051 107.739   2
  -1   3 -32 173.727 113.131   2
   1   3 -32 182.132 126.477   3
  -1  -3 -32-62.5579 150.010   3
   1  -3 -32 30.1283 131.352   3
   1  -3 -33 654.928 223.063   2
  -1  -3 -33 639.250 208.728   2
  -1   3 -33 558.513 159.922   1
   1  -3 -33 822.336 164.015   1
  -1  -3 -33 504.169 141.391   1
   1   3 -33 647.911 162.822   1
   1   3 -33 505.055 166.592   2
  -1   3 -33 850.707 174.904   2
   1  -3 -33 650.902 206.476   3
  -1  -3 -34 875.451 240.488   2
  -1  -3 -34 858.274 183.051   1
   1  -3 -34 938.355 192.296   1
   1   3 -34 678.758 189.605   1
  -1   3 -34 876.419 189.895   1
  -1   3 -34 1283.29 238.991   3
   1   3 -34 926.277 201.825   2
  -1   3 -34 629.905 195.860   2
   1   3 -35 943.335 214.601   1
  -1  -3 -35 950.024 208.529   1
   1  -3 -35 1107.27 217.878   1
  -1   3 -35 906.603 206.500   1
  -1   3 -35 828.158 213.078   2
   1   3 -35 1066.19 238.038   3
  -1  -3 -35 963.208 267.199   3
  -1   3 -35 1314.60 251.092   3
   1  -3 -36 759.494 281.731   2
  -1   3 -36 1098.12 236.472   1
  -1  -3 -36 1067.73 226.061   1
   1  -3 -36 1258.62 241.845   1
   1   3 -36 896.278 232.381   1
  -1   3 -36 1508.31 259.804   2
  -1  -3 -36 1444.59 307.958   3
   1   3 -36 1207.02 264.860   3
  -1   3 -36 965.686 255.299   3
   1  -3 -36 1867.29 296.200   3
  -1   3 -37 3141.29 462.223   3
   1  -3 -37 2364.63 458.390   3
  -1  -3 -37 1946.98 455.935   3
   1   3 -37 2452.06 449.846   3
   1  -3 -37 1942.49 458.278   2
   1   3 -37 2387.29 436.533   2
  -1  -3 -37 3326.01 502.077   2
  -1  -3 -37 2681.18 430.950   1
   1   3 -37 2362.74 430.714   1
  -1   3 -37 2473.14 427.523   1
   1  -3 -37 1977.94 425.072   1
  -1  -3 -38 1271.34 351.568   2
   1  -3 -38 1055.33 357.902   2
   1  -3 -38 1640.53 318.990   1
  -1  -3 -38 1628.60 313.680   1
  -1   3 -38 1684.41 311.444   1
   1   3 -38 1694.63 315.633   1
   1   3 -38 2234.51 336.994   2
   1  -3 -38 2384.14 375.116   3
   1   3 -38 1661.11 343.473   3
  -1   3 -38 1589.17 342.919   3
  -1  -3 -38 1289.99 343.693   3
  -1  -3 -39 42.8153 166.271   2
  -1   3 -39 229.124 149.791   2
   1  -3 -39 124.399 164.131   2
  -1   3 -39 94.3303 104.337   1
   1  -3 -39 163.480 108.874   1
  -1  -3 -39 147.657 98.7023   1
   1   3 -39 50.1716 110.755   1
   1   3 -39 418.015 144.290   2
  -1   3 -39-31.2251 152.482   3
  -1  -3 -39 112.924 183.331   3
   1  -3 -39 148.087 171.437   3
   1   3 -39 30.8513 148.870   3
   1  -3 -40 42.3311 177.443   2
  -1  -3 -40 43.7598 182.908   2
  -1   3 -40 439.744 156.266   2
  -1   3 -40 192.310 112.731   1
   1  -3 -40 195.550 116.213   1
   1   3 -40 282.288 123.380   1
  -1  -3 -40 278.409 121.997   1
   1   3 -40 523.615 158.285   2
  -1   3 -40 573.103 181.489   3
  -1  -3 -40 430.043 196.542   3
   1  -3 -40 756.391 210.969   3
   1   3 -40 377.666 163.045   3
  -1   3 -41 30.5910 136.997   2
   1  -3 -41 87.8006 199.281   2
  -1  -3 -41 89.3590 175.670   2
   1   3 -41 78.6422 97.3125   1
  -1  -3 -41 79.6518 94.3781   1
  -1   3 -41-24.5603 89.2886   1
   1  -3 -41 116.015 116.223   1
   1   3 -41-30.2543 116.823   2
   1  -3 -41 77.1798 157.271   3
  -1   3 -41 98.1781 167.960   3
   1   3 -41-64.2446 139.679   3
  -1  -3 -41 39.8636 175.883   3
   1   3 -42 400.885 154.891   2
  -1  -3 -42 91.1452 199.248   2
   1  -3 -42 357.937 180.565   2
  -1   3 -42 320.553 151.159   2
  -1   3 -42 75.4520 107.064   1
   1  -3 -42 237.663 133.588   1
  -1  -3 -42 517.920 148.632   1
   1   3 -42 241.472 123.614   1
  -1  -3 -42 365.511 186.297   3
  -1   3 -42 167.793 169.539   3
   1   3 -42 131.992 170.566   3
   1  -3 -42 393.434 201.599   3
   1  -3 -43 91.1391 217.054   2
   1   3 -43 64.2094 146.392   2
  -1  -3 -43 427.127 231.533   2
  -1   3 -43 327.359 164.779   2
   1  -3 -43 434.409 131.601   1
  -1   3 -43 231.138 123.020   1
  -1  -3 -43 114.018 104.993   1
  -1  -3 -43 124.009 189.675   3
   1   3 -43 67.1720 163.105   3
   1  -3 -43-81.6059 176.824   3
  -1   3 -43 238.969 169.682   3
   1  -3 -44 94.4790 203.296   2
  -1   3 -44 205.921 148.486   2
   1   3 -44 66.7279 146.630   2
  -1  -3 -44 48.3556 191.301   2
   1  -3 -44 95.2214 119.670   1
  -1  -3 -44 58.4653 91.1767   1
  -1   3 -44 341.878 118.072   1
   1  -3 -44 83.0696 167.679   3
  -1   3 -44 244.802 158.026   3
   1   3 -44 103.227 141.876   3
  -1  -3 -44 85.7537 181.890   3
   1  -3 -45 192.157 172.343   2
   1   3 -45 104.548 148.992   2
  -1   3 -45 35.9377 138.323   2
  -1  -3 -45 98.4209 202.061   2
   1  -3 -45 297.694 145.999   1
  -1   3 -45 135.432 116.943   1
  -1  -3 -45 366.529 113.754   1
  -1   3 -45-35.5137 169.696   3
   1   3 -45 104.882 169.195   3
  -1  -3 -45 305.103 173.208   3
   1  -3 -45 168.995 185.345   3
  -1   3 -46 475.976 194.589   2
   1   3 -46 460.792 193.455   2
   1  -3 -46 537.036 244.463   2
  -1  -3 -46 968.549 276.265   2
   1  -3 -46 371.920 173.767   1
  -1   3 -46 446.295 157.720   1
   1   3 -46 477.044 169.736   1
  -1  -3 -46 719.455 177.395   1
   1   3 -46 572.429 187.217   3
   1  -3 -46 306.567 207.523   3
  -1   3 -46 727.487 204.976   3
  -1  -3 -46 1283.37 259.467   3
   1   3 -47 333.398 141.482   2
  -1   3 -47 153.003 140.152   2
  -1  -3 -47-51.8139 157.995   2
   1  -3 -47 101.213 207.047   2
   1   3 -47 219.772 178.478   3
  -1   3 -47 261.101 175.020   3
  -1  -3 -47-183.208 222.672   3
   1  -3 -47-88.9439 155.400   3
   1  -3 -47 316.931 134.637   1
   1   3 -47-30.8265 120.531   1
  -1   4   0-34.9629 74.4003   2
  -1  -4   0 244.504 117.732   2
   1  -4   0-37.3801 89.5045   2
  -1  -4   0 98.2671 100.252   3
  -1   4   0-39.2547 101.494   3
   1   4   0 45.5483 115.475   3
   1  -4   0-74.7825 92.4596   3
  -1   4   0-12.7781 80.3953   1
   1   4   0 12.0478 81.1053   1
  -1  -4   0 73.8634 80.2118   1
  -1   4   0 155.511 121.509   4
  -1   4  -1 11326.7 1690.72   2
   1   4   1 7463.35 1686.08   2
   1  -4  -1 11577.8 1696.12   2
   1  -4   1 11198.8 1693.47   2
  -1  -4  -1 13353.3 1703.30   2
  -1   4   1 10968.2 1692.46   2
  -1   4  -1 10666.2 1695.10   3
  -1   4   1 10182.3 1692.76   3
   1  -4   1 10562.7 1692.84   3
  -1  -4   1 9574.33 1692.93   3
  -1  -4  -1 10843.4 1696.72   3
   1  -4  -1 9923.21 1690.47   3
   1   4  -1 10954.5 1698.56   3
  -1   4   1 11953.8 1694.71   1
  -1   4  -1 9172.81 1690.34   1
   1   4  -1 8240.75 1685.99   1
  -1  -4  -1 12703.4 1694.71   1
   1   4   1 13917.2 1696.89   1
   1  -4   1 14373.0 1706.02   1
   1  -4  -1 8752.60 1690.17   1
  -1  -4   1 13217.4 1698.05   1
  -1   4  -1 11931.8 1698.61   4
   1  -4   1 10307.1 1693.57   4
   1   4   2 42884.3 5355.40   2
   1  -4  -2 37262.4 5351.59   2
  -1   4   2 36212.1 5347.39   2
  -1  -4  -2 32192.3 5349.88   2
  -1   4  -2 34864.0 5345.95   2
  -1   4  -2 24768.0 5341.94   3
  -1  -4  -2 34646.2 5350.71   3
   1  -4   2 31997.5 5346.99   3
  -1  -4   2 37706.0 5353.80   3
   1   4  -2 33465.0 5353.22   3
   1  -4  -2 32552.4 5346.20   3
  -1   4   2 34785.1 5348.87   3
  -1   4   2 32834.1 5345.18   1
   1  -4   2 46932.3 5363.54   1
   1  -4  -2 22136.2 5339.96   1
   1   4   2 44597.3 5351.09   1
  -1  -4  -2 40983.5 5350.73   1
  -1   4  -2 44053.9 5357.19   1
   1   4  -2 27621.6 5343.02   1
  -1   4  -2 38678.0 5350.98   4
   1  -4   2 34366.1 5347.94   4
  -1   4  -3 51147.9 7376.87   3
  -1  -4   3 45203.8 7376.33   3
   1  -4   3 44603.6 7372.79   3
   1   4  -3 41514.8 7375.41   3
  -1   4   3 48029.4 7375.49   3
   1   4   3 45996.4 7375.67   2
  -1   4   3 48409.6 7372.51   2
   1  -4  -3 42715.8 7372.64   3
   1  -4  -3 59344.0 7381.12   2
   1  -4   3 42747.9 7374.84   1
   1   4   3 49167.2 7370.75   1
   1   4  -3 47898.9 7374.24   1
  -1  -4  -3 51907.0 7374.15   1
   1  -4   3 45481.4 7371.39   4
  -1   4  -3 51747.6 7374.98   4
   1   4  -3 56067.7 7374.42   4
   1  -4  -3 42328.0 7371.11   1
  -1   4   3 48923.2 7371.70   1
  -1   4   4 19809.6 3069.85   2
  -1  -4  -4 12745.8 3061.44   1
   1   4   4 20448.0 3067.03   1
   1   4  -4 22529.3 3075.98   1
   1  -4   4 20416.5 3077.82   1
  -1   4  -4 18723.4 3073.68   1
   1  -4  -4 21515.8 3076.53   2
  -1   4   4 20625.3 3075.75   3
   1   4   4 17618.7 3072.04   2
   1   4  -4 18898.2 3072.56   2
  -1  -4   4 19804.3 3074.66   1
  -1   4  -4 18915.1 3071.88   3
   1   4  -4 19563.6 3077.10   3
   1  -4   4 19409.9 3072.20   3
   1   4  -4 25716.2 3073.46   4
  -1   4  -4 23665.8 3074.80   4
  -1  -4   4 19492.4 3068.24   4
   1  -4   4 19933.2 3070.67   4
  -1   4   4 19364.3 3068.55   1
   1  -4  -4 21752.6 3074.33   1
  -1   4  -5 3177.88 429.932   1
  -1  -4  -5 2219.74 411.137   1
   1  -4   5 2574.17 426.969   1
   1   4  -5 2452.81 419.279   2
  -1   4  -5 2204.44 414.373   2
  -1  -4   5 3087.78 429.045   1
  -1  -4   5 2117.44 420.299   2
   1   4   5 2502.33 418.204   2
   1  -4  -5 3196.38 430.981   2
  -1  -4  -5 3098.39 437.068   2
  -1   4   5 2281.92 412.371   1
   1  -4  -5 2289.24 419.009   1
   1   4   5 2672.12 410.118   1
   1   4  -5 2691.47 413.716   4
   1  -4   5 2283.73 412.455   4
  -1   4  -5 2749.04 417.813   4
  -1  -4   5 2029.27 409.108   4
  -1   4  -5 2369.74 420.820   3
   1   4  -5 2720.98 428.493   3
   1  -4   5 2381.73 420.893   3
   1   4   6 819.011 207.285   2
  -1  -4  -6 1343.48 233.115   2
   1  -4  -6 1545.38 232.221   2
  -1   4  -6 1211.76 225.238   1
   1  -4   6 1089.98 222.517   1
   1   4  -6 754.901 209.659   1
  -1   4  -6 1308.56 221.223   3
   1  -4   6 954.953 213.792   3
   1   4  -6 1214.77 231.146   3
   1  -4   6 887.562 207.354   2
  -1   4  -6 1043.25 207.084   2
  -1  -4   6 807.435 206.320   2
  -1  -4   6 1523.89 233.583   1
   1   4  -6 1241.78 221.905   2
   1   4   6 976.463 199.251   1
   1  -4  -6 1425.59 218.362   1
  -1  -4  -6 1130.94 206.268   1
  -1   4   6 1162.50 208.267   1
  -1  -4   6 1261.58 208.123   4
   1   4  -6 1424.39 209.451   4
  -1   4  -6 1094.50 212.314   4
   1  -4   6 1243.17 212.606   4
  -1   4  -7 2152.82 367.993   4
   1   4  -7 2160.59 363.691   4
  -1   4   7 2076.76 365.834   2
   1  -4  -7 2988.29 389.604   2
   1   4   7 1928.69 374.512   2
  -1   4  -7 2355.11 382.108   1
   1  -4   7 2176.08 381.142   1
   1   4  -7 2325.51 381.988   3
  -1   4  -7 2468.87 378.505   3
   1  -4   7 2193.42 375.184   3
  -1  -4   7 2088.75 376.770   1
   1  -4   7 1804.34 368.031   2
   1   4  -7 2331.64 376.294   2
   1   4  -7 1767.02 372.792   1
  -1  -4   7 2020.81 373.141   2
  -1   4  -7 2115.60 368.228   2
  -1  -4  -7 2033.34 382.503   2
   1  -4  -7 3006.06 379.449   1
  -1  -4  -7 2150.90 364.273   1
  -1   4   7 2440.58 367.080   1
   1   4   7 2231.64 360.745   1
   1   4   7 2395.67 371.439   3
   1  -4   7 2498.30 371.669   4
  -1   4   7 1922.54 364.463   3
  -1  -4   7 2047.04 364.782   4
  -1  -4   8 381.899 97.2530   4
   1  -4   8 291.915 94.3514   4
   1   4  -8 279.103 89.1204   4
   1   4   8 406.231 102.429   3
  -1   4   8 424.949 97.6230   3
   1  -4   8 373.746 117.099   3
  -1  -4   8 425.992 116.702   3
   1   4  -8 530.142 129.499   3
   1  -4   8 321.271 101.049   2
  -1  -4   8 477.558 123.670   1
  -1   4  -8 223.037 95.7975   2
  -1  -4   8 309.863 107.434   2
   1   4  -8 291.385 112.323   2
  -1   4  -8 403.509 107.388   1
   1   4  -8 268.827 107.882   1
   1  -4   8 297.554 114.788   1
  -1   4  -8 438.614 102.139   4
   1   4   8 269.480 108.490   2
  -1   4   8 276.247 107.295   2
  -1  -4  -8 494.477 136.443   2
   1  -4  -8 389.866 130.646   2
  -1  -4  -8 428.496 96.8526   1
   1  -4  -8 566.898 118.023   1
   1   4   8 629.771 94.0762   1
  -1   4   8 327.269 93.8674   1
   1   4   9 4616.48 724.038   3
   1  -4  -9 4700.61 730.058   3
  -1  -4   9 1685.24 708.191   4
  -1  -4  -9 4695.21 735.931   3
  -1   4   9 4211.05 720.122   3
  -1  -4   9 4692.30 736.196   3
   1  -4   9 4084.28 728.003   3
   1   4  -9 4744.06 735.373   3
   1  -4   9 4232.67 723.708   2
  -1  -4   9 4624.05 735.516   1
  -1  -4   9 4381.62 727.226   2
   1   4  -9 4572.55 733.084   1
   1  -4   9 4951.14 737.921   1
  -1   4  -9 4215.16 734.257   1
   1  -4   9 4165.93 722.132   4
   1   4  -9 4427.56 716.934   4
  -1   4  -9 4277.15 721.451   4
  -1  -4  -9 4955.43 741.160   2
   1   4   9 5042.79 731.397   2
  -1   4   9 4508.40 724.761   2
  -1  -4  -9 5937.04 727.380   1
   1  -4  -9 5939.16 732.599   1
  -1   4   9 4447.82 718.794   1
   1   4   9 5360.48 717.786   1
  -1   4  -9 5075.81 725.206   2
   1   4  -9 4504.40 728.325   2
  -1   4  10 10180.5 1759.40   1
  -1  -4 -10 12068.5 1778.21   3
   1  -4 -10 11737.3 1774.35   3
  -1   4  10 12432.3 1764.71   3
   1   4  10 10159.6 1763.17   3
  -1  -4  10 10590.0 1773.25   3
   1   4 -10 11512.6 1773.88   3
   1  -4  10 9879.90 1768.90   3
  -1  -4  10 11581.4 1778.79   1
   1   4 -10 10917.6 1774.40   1
   1  -4  10 11939.4 1778.43   1
   1  -4  10 11001.3 1765.93   2
  -1  -4  10 10219.4 1767.91   2
  -1   4 -10 12687.4 1779.56   1
  -1   4 -10 10982.6 1762.34   4
  -1  -4  10 12029.1 1763.59   4
   1  -4  10 10446.2 1763.85   4
   1   4 -10 11515.5 1759.18   4
   1   4  10 11407.2 1769.59   2
  -1  -4 -10 14871.3 1792.43   2
  -1   4  10 10123.1 1763.60   2
  -1  -4 -10 11304.7 1762.35   1
   1  -4 -10 12121.8 1770.07   1
   1   4  10 12664.3 1758.48   1
   1   4 -10 10613.5 1766.49   2
  -1   4 -10 11630.8 1764.59   2
  -1   4  11 102999. 15648.2   1
   1   4  11 103507. 15644.3   1
  -1  -4 -11 111457. 15667.0   3
   1  -4 -11 108526. 15663.7   3
  -1   4  11 92738.8 15650.2   3
   1   4  11 105486. 15654.5   3
   1   4 -11 116621. 15666.2   3
  -1  -4  11 92743.5 15661.6   3
   1  -4  11 104035. 15662.0   3
   1  -4  11 93052.9 15663.1   1
  -1  -4  11 116063. 15666.9   1
   1   4 -11 88107.3 15659.7   1
  -1   4 -11 107501. 15665.9   1
   1  -4  11 91056.5 15650.9   4
   1   4 -11 111580. 15647.7   4
  -1   4 -11 117554. 15653.4   4
  -1  -4  11 97386.6 15650.1   4
  -1  -4 -11 117842. 15672.3   2
   1   4  11 89931.9 15653.8   2
  -1   4  11 89756.6 15651.4   2
   1  -4 -11 108667. 15657.1   1
  -1  -4 -11 102742. 15651.5   1
   1  -4  11 94258.1 15653.4   2
  -1  -4  11 89959.1 15655.4   2
   1   4 -11 109094. 15657.1   2
  -1   4 -11 101384. 15651.2   2
   1   4  12 77.9641 46.8021   1
  -1   4  12 45.2055 46.3693   1
  -1  -4  12-32.6566 57.2549   4
   1   4  12 74.7759 49.0168   3
   1  -4 -12 15.9923 95.7123   3
  -1   4  12 33.3207 58.3863   3
  -1  -4  12 108.152 81.2175   3
   1  -4  12 134.624 81.0598   3
  -1  -4  12 51.7829 87.1193   1
   1  -4  12 94.2474 68.9792   2
  -1  -4  12 30.1605 61.1116   2
  -1   4 -12 18.1998 87.5772   1
   1  -4  12 71.1749 87.7359   1
   1   4 -12 89.5759 69.7513   1
   1  -4  12 135.385 63.1772   4
   1   4 -12 33.9469 52.6358   4
  -1   4 -12 21.2490 59.8252   4
  -1   4  12 179.669 77.0231   2
   1   4  12 69.9603 55.8224   2
  -1  -4 -12 21.7591 70.4750   1
   1  -4 -12 40.0158 75.4261   1
   1   4 -12 119.828 77.2835   2
  -1   4 -12 90.7477 63.1915   2
  -1   4 -13 185.583 70.1000   2
  -1   4  13 89.7920 53.0065   3
   1   4  13-12.6831 62.5751   3
  -1   4 -13 80.2505 78.6374   3
  -1  -4  13 56.2144 96.8510   3
   1  -4  13 87.0208 82.0137   3
  -1  -4  13-15.3354 69.6494   2
   1  -4  13 89.7315 98.5954   1
   1  -4  13-13.6013 72.2636   2
  -1   4 -13 56.4751 66.3313   1
   1   4 -13 18.3735 84.2245   1
   1  -4  13 137.204 73.4383   4
  -1   4 -13 129.909 66.5832   4
   1   4 -13 8.74312 53.8343   4
  -1  -4  13 66.9219 55.3257   4
   1   4  13 139.047 78.8983   2
  -1   4  13 64.5675 70.7637   2
  -1  -4 -13 166.333 68.1496   1
  -1   4  13 108.609 49.8636   1
   1  -4 -13 53.5854 76.0821   1
   1   4  13 68.2203 42.0437   1
  -1   4  14 10726.2 1658.07   1
   1   4  14 11064.5 1653.68   1
  -1  -4 -14 11112.7 1680.01   3
   1   4  14 10824.8 1664.57   3
  -1   4  14 9799.76 1660.29   3
   1   4 -14 12572.9 1681.44   3
   1  -4  14 9899.34 1673.05   3
  -1  -4  14 9885.71 1674.04   3
  -1   4 -14 13178.3 1680.41   3
   1  -4  14 11362.5 1679.85   1
   1   4 -14 9287.86 1672.33   1
  -1   4 -14 10620.8 1677.70   1
  -1   4 -14 11126.8 1664.66   2
  -1  -4  14 9120.04 1666.46   2
   1  -4  14 9561.28 1664.45   2
  -1   4  14 9807.81 1663.20   2
   1  -4 -14 10462.3 1679.00   2
   1   4  14 10966.2 1667.63   2
  -1  -4 -14 9860.45 1660.84   1
   1  -4 -14 11259.6 1668.56   1
   1   4 -14 11741.7 1658.33   4
  -1   4 -14 11689.5 1662.92   4
   1  -4  14 9442.52 1662.21   4
  -1  -4  14 9893.95 1660.54   4
   1  -4  15 22007.1 3831.28   4
  -1  -4  15 23762.6 3829.30   4
   1   4 -15 29897.0 3829.33   4
   1  -4 -15 24894.1 3849.46   2
  -1   4  15 21498.6 3829.66   2
  -1  -4 -15 22829.5 3847.94   2
   1   4  15 23186.4 3833.18   2
  -1  -4 -15 24981.3 3847.37   3
  -1   4  15 23025.4 3828.96   3
   1  -4 -15 26716.8 3844.67   3
   1   4  15 26155.0 3834.06   3
  -1  -4  15 20358.9 3839.33   3
   1  -4  15 22997.4 3841.79   3
  -1   4 -15 28192.0 3846.24   3
   1   4 -15 29764.8 3850.17   3
   1  -4  15 28438.4 3850.58   1
   1   4 -15 23741.1 3844.06   1
  -1   4 -15 22471.9 3843.53   1
   1  -4  15 22144.4 3833.10   2
   1   4 -15 26065.5 3837.94   2
  -1  -4  15 23062.1 3836.73   2
   1  -4 -15 25069.8 3836.59   1
  -1  -4 -15 25538.2 3830.90   1
  -1   4  15 27062.4 3830.28   1
   1   4  15 24745.6 3823.19   1
   1  -4  16 2775.00 477.444   4
   1   4 -16 3197.65 473.611   4
  -1  -4  16 2568.86 473.109   4
  -1   4  16 2856.81 478.677   2
   1   4  16 3288.15 482.191   2
   1  -4 -16 3490.68 509.177   2
  -1  -4 -16 3807.19 514.172   2
   1   4  16 3049.72 479.487   3
  -1   4  16 2766.76 473.699   3
  -1  -4 -16 3146.10 502.075   3
   1  -4 -16 3498.95 497.813   3
  -1   4 -16 2834.50 488.547   3
   1   4 -16 2984.78 494.480   3
  -1  -4  16 2190.97 484.350   3
   1   4 -16 2275.20 484.322   1
  -1   4 -16 3021.47 494.065   1
   1  -4  16 2865.31 480.607   2
   1   4 -16 3421.64 487.966   2
  -1  -4  16 2544.92 483.261   2
   1  -4 -16 2524.39 478.235   1
  -1  -4 -16 3244.83 480.256   1
   1   4  16 3028.26 466.714   1
  -1   4  16 2603.12 470.555   1
   1  -4  17 5864.69 1099.13   4
   1   4 -17 7442.15 1096.67   4
  -1  -4  17 6558.69 1097.78   4
   1  -4 -17 6905.74 1122.65   2
  -1  -4 -17 8190.33 1131.77   2
   1   4  17 7197.21 1104.96   2
  -1  -4 -17 7441.29 1122.98   3
   1  -4 -17 7522.94 1118.00   3
  -1   4  17 6741.87 1099.75   3
   1   4 -17 8174.54 1119.34   3
  -1   4 -17 6682.29 1111.92   3
   1   4 -17 6792.24 1117.23   1
  -1   4 -17 6807.13 1116.80   1
  -1   4  17 6750.00 1094.46   1
   1   4  17 6999.50 1090.65   1
   1  -4  17 5936.13 1102.47   2
   1   4 -17 8453.16 1111.08   2
  -1   4 -17 7590.96 1104.69   2
  -1  -4  17 6003.44 1105.14   2
   1  -4 -17 6507.97 1104.33   1
  -1  -4 -17 7429.74 1101.02   1
  -1  -4  18 2538.90 433.245   4
   1  -4  18 2221.18 433.501   4
  -1   4 -18 2620.28 433.636   4
   1   4 -18 2813.24 431.849   4
   1  -4 -18 2549.81 465.142   2
  -1  -4 -18 2733.27 467.820   2
  -1  -4 -18 2357.35 456.007   3
  -1   4  18 2874.53 436.163   3
   1  -4 -18 3061.85 461.169   3
   1   4 -18 2738.71 451.943   3
  -1   4 -18 2864.20 454.027   3
   1   4 -18 2471.00 452.183   1
  -1   4 -18 2731.50 455.282   1
   1  -4  18 1993.82 434.157   2
  -1  -4  18 2745.42 446.930   2
   1   4 -18 2405.84 440.317   2
  -1   4 -18 2902.43 439.918   2
  -1  -4 -18 2645.83 435.095   1
   1  -4 -18 2803.69 442.866   1
  -1   4  18 2935.12 430.510   1
   1   4  18 2562.86 423.306   1
   1  -4 -19 391.459 149.523   3
  -1  -4 -19 331.411 144.065   3
  -1   4 -19 321.656 133.474   3
   1   4 -19 446.099 137.442   3
   1  -4  19 676.411 139.778   1
   1   4 -19 465.975 120.059   1
  -1   4 -19 249.763 114.380   1
  -1  -4 -19 523.113 161.424   2
   1  -4 -19 403.470 157.388   2
  -1  -4 -19 404.118 113.565   1
   1   4  19 575.271 96.9670   1
  -1   4  19 445.394 97.2572   1
   1  -4  19 337.408 105.714   2
  -1   4 -19 688.358 125.477   2
   1   4 -19 400.809 128.071   2
  -1   4 -19 582.956 117.283   4
  -1  -4  19 299.093 105.901   4
   1  -4  19 401.679 117.106   4
   1  -4  20 55980.8 8508.98   4
  -1   4 -20 68463.4 8513.22   4
  -1  -4  20 52674.6 8504.42   4
   1  -4 -20 77567.4 8547.96   2
  -1  -4 -20 67162.9 8540.39   2
   1   4 -20 57246.4 8523.14   3
  -1   4 -20 53867.2 8525.89   1
   1   4 -20 54329.4 8523.73   1
   1   4 -20 64081.6 8515.28   2
  -1   4 -20 61643.9 8511.83   2
   1  -4  20 56792.1 8513.53   2
   1  -4 -20 83026.0 8540.95   3
  -1   4 -20 70937.4 8528.64   3
  -1  -4 -20 79771.1 8544.48   3
  -1   4  20 59252.8 8501.72   1
   1   4  20 27592.6 8488.21   1
  -1  -4 -20 59405.6 8508.62   1
  -1  -4 -21 2516.48 424.622   1
  -1   4 -21 2293.57 440.924   1
   1  -4 -21 2560.01 449.099   3
  -1   4 -21 2733.86 445.774   3
   1   4 -21 2830.61 447.886   3
  -1  -4 -21 2186.02 450.013   3
  -1  -4 -21 3223.81 474.467   2
   1  -4 -21 1975.04 448.344   2
  -1   4  21 1909.16 410.675   1
   1   4  21 2571.04 412.162   1
  -1   4 -21 3036.40 431.636   4
   1   4 -21 3156.09 427.707   4
  -1  -4  21 1930.89 416.526   4
   1  -4  21 2373.45 423.137   4
   1   4 -21 2975.56 438.903   2
  -1   4 -21 2921.35 431.193   2
  -1   4 -22 3210.42 680.595   1
  -1   4 -22 4632.03 690.466   3
   1   4 -22 3882.39 684.425   3
   1  -4 -22 4629.88 694.708   3
  -1  -4 -22 4259.43 695.994   3
  -1  -4 -22 6251.35 723.786   2
   1  -4 -22 4897.76 708.189   2
   1  -4 -22 3839.79 673.991   1
  -1   4  22 3335.16 657.794   1
   1   4  22 3928.24 657.486   1
  -1  -4 -22 4468.00 672.579   1
  -1   4 -22 4558.34 674.876   4
   1   4 -22 4702.73 670.495   4
  -1  -4  22 3607.06 664.700   4
  -1   4 -22 4275.63 672.578   2
   1   4 -22 4282.53 676.964   2
  -1   4 -23 6459.00 1144.42   1
  -1   4 -23 7007.83 1130.84   4
   1   4 -23 7080.83 1125.60   4
  -1  -4  23 6107.69 1120.94   4
  -1  -4 -23 7577.67 1164.82   2
   1  -4 -23 7272.72 1157.79   2
   1  -4 -23 6931.90 1132.58   1
  -1  -4 -23 7704.81 1128.53   1
  -1   4  23 7312.30 1119.96   1
   1   4  23 6584.58 1114.94   1
  -1   4 -23 8273.08 1134.20   2
   1   4 -23 7367.79 1132.84   2
  -1   4 -23 6602.78 1137.54   3
   1   4 -23 6696.16 1142.76   3
   1  -4 -23 8731.00 1156.73   3
  -1  -4 -23 7192.52 1155.26   3
  -1  -4  24 3094.39 622.178   4
  -1   4 -24 4076.05 635.455   4
   1  -4 -24 3571.76 660.247   2
  -1  -4 -24 4301.77 672.572   2
   1  -4 -24 4313.48 640.218   1
  -1   4  24 3451.70 619.600   1
   1   4 -24 4429.11 640.987   2
  -1   4 -24 3878.34 632.450   2
  -1  -4 -24 3524.93 653.203   3
   1  -4 -24 3864.35 656.656   3
   1   4 -24 3553.81 644.361   3
  -1   4 -24 4899.83 654.055   3
  -1   4 -25 133.903 124.022   3
   1  -4 -25 25.7491 144.410   3
  -1  -4 -25 190.969 132.104   3
   1   4 -25-44.4122 121.098   3
   1  -4 -25-88.0508 171.924   2
  -1  -4 -25-30.5462 161.698   2
   1  -4 -25-93.0317 96.4695   1
  -1   4  25 51.1397 49.3173   1
  -1   4 -25-51.8223 93.2963   4
  -1   4 -25-102.226 98.9726   2
   1   4 -25-18.3719 96.2620   2
   1   4 -26 1758.99 293.325   3
  -1   4  26 1233.70 252.857   1
   1  -4 -26 1176.49 267.403   1
  -1  -4 -26 870.151 308.789   2
   1  -4 -26 1730.11 323.118   2
  -1   4 -26 2170.46 313.150   3
   1  -4 -26 1389.59 308.233   3
  -1  -4 -26 1271.38 299.346   3
   1   4 -26 1838.94 282.266   2
  -1   4 -26 1384.22 269.471   2
   1   4 -27 1316.45 255.852   3
  -1  -4 -27 1156.86 282.919   2
   1  -4 -27 1818.10 301.364   2
   1  -4 -27 1078.77 235.817   1
  -1  -4 -27 909.974 226.585   1
  -1   4 -27 1205.16 239.201   2
   1   4 -27 1269.58 240.847   2
   1  -4 -27 1085.89 264.368   3
  -1  -4 -27 1811.51 286.585   3
  -1   4 -27 1322.09 266.710   3
   1  -4 -28 64.6690 175.060   2
  -1  -4 -28 232.324 172.324   2
  -1  -4 -28 302.854 96.6240   1
   1  -4 -28 144.677 72.5206   1
  -1   4 -28 332.096 111.561   2
   1   4 -28 100.983 107.768   2
  -1  -4 -28 177.503 157.712   3
  -1   4 -28 313.927 143.845   3
   1  -4 -28 449.442 153.167   3
   1   4 -28 193.744 137.080   3
  -1  -4 -29 34.2385 158.126   2
   1  -4 -29 66.6318 169.596   2
   1  -4 -29 149.599 95.2944   1
  -1  -4 -29 203.719 93.9730   1
  -1   4 -29 113.964 101.537   2
   1   4 -29 103.090 112.243   2
   1   4 -29-24.7107 121.928   3
   1  -4 -29-58.0555 141.266   3
  -1   4 -29 173.137 119.139   3
  -1  -4 -29-30.5153 151.980   3
  -1  -4 -30 3387.11 591.040   2
   1  -4 -30 2194.57 573.938   2
   1  -4 -30 3972.85 562.001   1
  -1  -4 -30 3519.43 550.168   1
  -1   4 -30 3273.94 551.996   2
   1   4 -30 3531.99 558.017   2
  -1  -4 -30 3175.25 580.555   3
  -1   4 -30 2908.88 568.341   3
   1   4 -30 2825.95 562.254   3
   1  -4 -30 3804.41 583.464   3
   1  -4 -31 951.934 270.578   2
  -1  -4 -31 1089.60 260.778   2
  -1  -4 -31 837.831 200.666   1
   1  -4 -31 774.375 202.088   1
   1   4 -31 1135.48 218.957   2
  -1   4 -31 1154.05 213.815   2
   1   4 -31 928.729 224.783   3
   1  -4 -31 741.007 233.157   3
  -1  -4 -31 744.165 235.943   3
  -1   4 -31 1253.74 240.533   3
  -1  -4 -32 1157.88 279.400   2
   1  -4 -32 760.386 265.502   2
   1  -4 -32 1174.20 227.863   1
  -1  -4 -32 826.427 207.060   1
  -1   4 -32 1293.52 229.445   2
   1   4 -32 964.861 221.993   2
  -1  -4 -32 864.725 257.341   3
   1  -4 -32 1303.19 271.667   3
   1   4 -32 1185.12 243.174   3
  -1  -4 -33 1534.64 326.511   2
   1   4 -33 1410.31 260.779   1
  -1  -4 -33 1197.59 244.814   1
   1  -4 -33 1233.53 255.669   1
   1  -4 -33 1045.91 285.350   3
   1   4 -33 1260.02 257.850   2
  -1   4 -33 1377.42 254.890   2
   1  -4 -34 348.638 145.901   1
   1   4 -34 498.487 148.934   1
  -1  -4 -34 331.554 132.546   1
  -1   4 -34 771.788 163.475   2
   1   4 -34 207.782 134.072   2
   1   4 -34 890.916 185.250   3
  -1   4 -34 787.091 204.054   3
   1  -4 -35 238.524 220.502   2
   1   4 -35 586.556 152.397   1
   1  -4 -35 640.301 154.198   1
  -1  -4 -35 490.209 136.421   1
  -1   4 -35 775.238 178.070   2
  -1   4 -35 143.988 165.792   3
  -1  -4 -35 256.313 193.857   3
   1   4 -35 597.714 197.579   3
  -1   4 -36 3063.89 474.828   3
   1   4 -36 2676.74 464.656   3
   1  -4 -36 2556.87 475.572   3
  -1  -4 -36 2249.36 474.493   3
  -1   4 -36 2587.87 447.668   2
   1  -4 -36 3173.26 506.079   2
  -1  -4 -36 2167.77 439.483   1
   1  -4 -36 2579.81 448.935   1
   1   4 -36 2166.14 441.791   1
  -1   4 -36 2562.87 446.656   1
   1  -4 -37 41.6009 186.160   2
  -1  -4 -37 43.0991 192.860   2
   1   4 -37 25.4394 110.592   1
  -1   4 -37-96.1106 106.033   1
   1  -4 -37 192.995 125.166   1
  -1  -4 -37 24.8331 102.944   1
   1   4 -37 51.0202 125.091   2
  -1   4 -37 30.0256 124.435   3
  -1  -4 -37-76.6979 178.815   3
   1  -4 -37 36.8736 157.792   3
   1   4 -37 59.5244 136.966   3
  -1  -4 -38 1146.23 300.951   2
   1  -4 -38 1232.43 307.550   2
  -1   4 -38 1015.36 232.496   1
   1   4 -38 1334.56 247.115   1
  -1  -4 -38 1099.59 234.228   1
   1  -4 -38 1415.23 255.684   1
   1   4 -38 1077.45 243.691   2
  -1  -4 -38 822.904 280.803   3
   1   4 -38 973.135 264.989   3
  -1   4 -38 1047.01 254.401   3
   1  -4 -38 1471.44 297.239   3
  -1  -4 -39 1960.45 482.104   3
   1  -4 -39 3238.57 510.240   3
  -1   4 -39 3049.35 489.906   3
   1   4 -39 2754.90 477.736   3
   1  -4 -39 2170.60 495.580   2
  -1  -4 -39 2433.11 506.669   2
  -1   4 -39 2324.08 452.456   2
   1   4 -39 3045.59 470.033   2
   1  -4 -39 2323.42 457.557   1
  -1   4 -39 2577.59 453.598   1
   1   4 -39 2731.69 459.412   1
  -1  -4 -39 2279.50 450.778   1
   1   4 -40 4820.93 888.951   3
  -1   4 -40 6247.96 903.020   3
   1  -4 -40 5421.80 915.409   3
  -1  -4 -40 5918.05 923.964   3
   1  -4 -40 6235.56 939.665   2
  -1   4 -40 4916.25 879.664   2
  -1  -4 -40 6395.11 940.462   2
   1   4 -40 5146.54 881.213   2
  -1   4 -40 5528.10 876.686   1
   1  -4 -40 5175.26 884.245   1
  -1  -4 -40 5019.13 876.326   1
   1   4 -40 5011.50 876.786   1
   1  -4 -41 8523.80 1449.01   3
  -1  -4 -41 10755.5 1469.41   3
   1   4 -41 9345.09 1434.63   3
  -1   4 -41 9330.41 1433.13   3
  -1   4 -41 9767.82 1427.88   2
   1   4 -41 9216.53 1423.51   2
   1  -4 -41 10135.1 1473.02   2
  -1  -4 -41 9444.75 1466.98   2
   1  -4 -41 8515.23 1424.28   1
  -1  -4 -41 7506.84 1412.70   1
  -1   4 -41 8039.89 1409.53   1
   1   4 -41 8004.09 1411.85   1
   1  -4 -42 469.266 255.891   2
  -1   4 -42 300.636 147.111   2
  -1  -4 -42 680.931 232.214   2
   1  -4 -42 415.277 157.139   1
  -1  -4 -42 325.613 136.209   1
  -1   4 -42 208.819 125.562   1
   1   4 -42 505.346 171.172   2
  -1   4 -42 199.192 162.691   3
   1   4 -42 296.252 159.512   3
  -1  -4 -42 172.491 201.990   3
   1  -4 -42 208.857 190.900   3
  -1  -4 -43 495.607 233.322   2
   1  -4 -43 829.459 271.062   2
  -1   4 -43 720.077 195.136   2
  -1  -4 -43 728.945 189.390   1
  -1   4 -43 504.124 162.483   1
   1  -4 -43 799.449 190.109   1
   1   4 -43 371.362 162.696   2
  -1   4 -43 642.224 197.212   3
   1  -4 -43 468.111 247.530   3
   1   4 -43 870.594 216.053   3
  -1  -4 -43 658.228 247.479   3
   1  -4 -44 1141.06 327.639   2
  -1  -4 -44 807.506 299.345   2
  -1   4 -44 1433.95 264.983   2
  -1   4 -44 919.235 232.202   1
  -1  -4 -44 1014.16 245.080   1
   1  -4 -44 1464.99 271.710   1
   1   4 -44 1444.92 270.565   2
   1  -4 -44 1057.95 305.894   3
  -1   4 -44 1489.22 297.110   3
  -1  -4 -44 1294.05 295.192   3
   1   4 -44 545.184 256.652   3
  -1  -4 -45-52.2955 190.723   2
   1  -4 -45-201.760 235.989   2
   1   4 -45 392.198 147.600   2
  -1   4 -45-68.1514 155.917   2
  -1  -4 -45 162.352 121.969   1
   1  -4 -45 34.8359 130.619   1
   1   4 -45 349.144 131.718   1
  -1   4 -45-35.1684 160.834   3
  -1  -4 -45-90.7055 185.785   3
   1   4 -45 415.406 184.348   3
   1  -4 -45 44.8296 189.821   3
   1   4 -46 644.495 203.018   2
   1  -4 -46 626.074 273.760   2
  -1   4 -46 1006.47 222.187   2
  -1  -4 -46 478.707 269.222   2
  -1   4 -46 898.664 222.951   3
  -1  -4 -46 888.132 270.118   3
   1   4 -46 885.836 219.052   3
   1  -4 -46 865.418 241.112   3
   1   4 -46 742.582 189.564   1
  -1  -4 -46 764.832 197.233   1
   1  -4 -46 507.104 195.571   1
  -1   5   0 73.0287 87.0684   2
  -1  -5   0-35.6410 115.214   2
   1  -5   0 94.9797 114.894   2
  -1   5   0 17.6133 114.652   4
  -1   5   0 46.7937 74.7171   1
   1  -5   0-104.001 105.760   1
  -1  -5   0-15.5829 100.077   1
   1   5   0-182.883 106.957   1
  -1   5   0-83.4440 113.658   3
   1  -5   0-171.663 100.915   3
  -1  -5   0 34.3591 111.075   3
  -1   5   1 38539.7 5693.29   1
   1   5  -1 35385.9 5689.75   1
   1   5   1 29581.7 5684.88   1
   1  -5  -1 36276.3 5695.29   1
  -1  -5  -1 45928.2 5698.51   1
  -1  -5   1 39952.0 5695.03   1
  -1   5  -1 32118.0 5689.66   1
  -1   5  -1 42787.5 5700.54   4
   1  -5   1 42803.6 5697.27   2
  -1  -5  -1 35739.5 5695.93   2
  -1   5  -1 36778.9 5690.43   2
  -1   5   1 36034.1 5689.58   2
   1  -5  -1 35392.9 5693.94   2
   1   5  -1 38078.1 5694.36   2
  -1  -5  -1 33500.2 5692.44   3
  -1   5   1 40399.4 5697.20   3
  -1   5  -1 39005.3 5696.57   3
   1  -5  -1 32099.6 5689.83   3
   1  -5   1 36990.7 5692.54   3
  -1  -5   1 36237.6 5695.29   3
  -1   5  -2 269809. 36352.8   2
   1  -5  -2 279667. 36360.1   2
  -1   5   2 207122. 36346.9   2
  -1  -5  -2 277592. 36362.2   2
   1   5   2 197747. 36347.5   2
  -1   5  -2 288861. 36359.5   4
   1  -5   2 247716. 36353.5   4
  -1   5   2 252369. 36352.4   1
  -1   5  -2 237611. 36352.7   1
   1   5   2 242864. 36348.7   1
   1  -5   2 93231.9 36335.3   1
   1  -5  -2 202149. 36348.0   1
  -1  -5  -2 253304. 36354.0   1
   1   5  -2 253392. 36352.9   1
  -1  -5   2 296937. 36362.6   1
  -1   5  -2 271095. 36358.1   3
   1   5   2 276880. 36363.7   3
  -1   5   2 265213. 36356.8   3
   1  -5  -2 230940. 36350.7   3
   1  -5   2 253626. 36354.3   3
  -1  -5  -2 238654. 36354.8   3
  -1  -5   2 248232. 36356.1   3
   1   5  -2 281236. 36363.2   3
   1   5   3 31056.1 4827.29   3
   1  -5   3 31379.3 4821.45   3
  -1   5   3 32083.0 4823.02   3
   1  -5  -3 27659.3 4816.90   3
   1   5  -3 35920.0 4831.57   3
  -1  -5   3 31579.0 4823.75   3
  -1   5  -3 31923.9 4818.69   2
  -1  -5  -3 38386.5 4834.07   2
  -1  -5  -3 29128.5 4821.15   3
   1  -5  -3 28862.6 4820.49   2
  -1   5   3 28393.8 4815.49   2
   1   5   3 21540.3 4811.35   2
  -1   5  -3 33167.3 4824.98   3
  -1   5   3 31057.6 4817.15   1
   1   5   3 30213.9 4815.23   1
   1   5  -3 29345.3 4818.68   1
  -1  -5  -3 34365.9 4821.31   1
   1  -5  -3 37272.1 4827.31   1
   1  -5   3 39077.0 4834.44   1
  -1   5  -3 32706.2 4821.51   4
   1  -5   3 28562.5 4817.33   4
   1   5  -3 31459.9 4818.76   4
  -1  -5   4 52030.7 8736.23   4
   1  -5   4 55598.1 8739.51   4
  -1   5  -4 63657.6 8744.05   4
   1   5  -4 57760.4 8739.55   4
  -1   5  -4 60414.7 8746.02   3
   1   5  -4 55100.0 8746.87   3
  -1   5   4 58988.3 8745.96   3
   1  -5   4 55311.6 8742.80   3
  -1  -5   4 54211.2 8744.28   3
   1   5   4 53146.5 8748.17   3
   1   5   4 50492.7 8739.04   2
  -1   5   4 58350.3 8740.34   2
   1  -5  -4 55590.6 8744.79   2
  -1   5   4 52260.5 8735.58   1
   1  -5  -4 60096.7 8744.06   1
   1   5   4 60093.8 8737.59   1
   1  -5   4 60806.6 8749.21   1
  -1  -5   4 66567.9 8748.53   1
  -1   5  -4 50748.2 8741.79   1
   1   5  -4 54407.3 8741.09   1
  -1  -5  -4 64865.8 8744.99   1
   1   5  -4 51524.8 8740.68   2
   1  -5   5 13517.8 2416.03   4
  -1   5  -5 17929.4 2423.56   4
  -1  -5   5 13628.9 2413.96   4
   1   5  -5 17305.9 2420.84   4
  -1   5  -5 17019.5 2426.18   3
   1  -5   5 16690.1 2426.09   3
   1   5  -5 15231.8 2427.90   3
  -1  -5   5 15625.6 2427.92   3
  -1   5   5 16416.3 2428.56   3
   1  -5  -5 19766.7 2436.44   2
   1   5   5 12507.7 2417.52   2
   1   5   5 17103.9 2417.31   1
   1  -5  -5 12631.9 2415.80   1
  -1   5   5 14708.1 2415.31   1
  -1   5  -5 13868.2 2421.80   1
   1   5  -5 13573.8 2420.18   1
  -1  -5  -5 14793.8 2418.30   1
   1  -5   5 16585.6 2429.94   1
  -1  -5   5 19813.2 2433.33   1
  -1   5   5 16012.8 2419.93   2
   1   5  -5 14933.1 2421.91   2
  -1   5  -5 16490.5 2420.58   2
   1  -5   6 52117.5 8700.85   3
  -1   5  -6 55552.7 8702.31   3
   1   5  -6 62404.7 8712.08   3
  -1   5  -6 54968.3 8698.74   2
  -1  -5   6 53306.6 8701.13   2
   1   5  -6 58941.4 8703.33   2
  -1  -5   6 64497.7 8711.32   1
   1   5   6 50175.5 8697.24   2
  -1  -5  -6 54270.7 8706.69   2
   1  -5  -6 54009.6 8703.86   2
   1   5   6 68653.3 8697.81   1
   1  -5  -6 58553.4 8702.49   1
  -1   5   6 58837.0 8696.82   1
   1  -5   6 59521.3 8708.14   1
  -1  -5  -6 50489.6 8694.46   1
  -1   5  -6 44699.8 8697.87   1
   1   5  -6 66745.4 8699.32   4
   1  -5   6 53436.6 8697.31   4
  -1   5  -6 56659.3 8698.28   4
  -1  -5   6 55148.7 8694.65   4
  -1  -5   7 399.335 111.159   4
  -1   5  -7 446.248 118.263   4
   1   5  -7 291.277 117.098   4
   1  -5   7 396.485 115.880   4
  -1   5  -7 396.863 125.293   3
   1   5  -7 500.255 138.985   3
   1  -5   7 265.181 119.758   3
  -1  -5   7 351.294 136.702   1
   1   5  -7 374.298 115.895   1
   1  -5   7 601.269 144.447   1
  -1   5  -7 356.164 123.675   1
   1  -5  -7 457.779 126.971   1
   1   5   7 327.505 98.4822   1
  -1  -5  -7 231.260 105.163   1
  -1   5   7 263.381 102.378   1
   1  -5  -7 522.781 139.952   2
   1   5   7 262.648 103.356   2
  -1  -5  -7 562.630 154.884   2
  -1  -5   7 338.891 112.403   2
   1  -5   7 374.094 110.213   2
   1   5  -7 466.105 128.194   2
  -1   5  -7 485.408 116.557   2
  -1   5  -8 1840.26 324.746   4
  -1   5   8 1905.67 322.915   2
   1  -5  -8 2448.54 353.652   2
  -1  -5  -8 1850.21 347.671   2
   1   5   8 1748.06 326.345   2
   1  -5   8 1778.53 339.869   1
  -1   5  -8 1567.51 334.432   1
   1   5  -8 2192.83 340.274   1
   1  -5   8 1909.07 337.034   3
   1   5  -8 2241.38 351.483   3
  -1   5  -8 2741.74 349.789   3
  -1  -5   8 2322.63 344.933   1
  -1   5  -8 1722.55 325.083   2
  -1  -5   8 1635.32 332.259   2
   1  -5   8 1636.21 322.894   2
   1   5  -8 2152.01 333.801   2
   1   5   8 1593.18 315.090   1
   1  -5  -8 1473.46 323.590   1
  -1  -5  -8 2414.17 330.598   1
  -1   5   8 1680.14 317.798   1
  -1  -5   8 1746.28 320.134   4
   1   5   8 1702.44 325.220   3
   1   5  -8 2146.08 324.676   4
   1  -5   8 1555.30 321.796   4
  -1   5   8 1902.22 322.600   3
   1  -5   9 10135.9 1615.73   4
  -1   5   9 9336.28 1611.18   3
  -1  -5   9 10206.2 1612.42   4
   1   5   9 9470.31 1613.93   3
   1   5  -9 10318.3 1622.11   2
  -1  -5   9 9450.24 1621.83   3
   1  -5   9 10274.3 1622.46   3
  -1   5  -9 11760.3 1627.45   3
   1   5  -9 10212.5 1627.82   3
   1  -5   9 9198.25 1614.60   2
  -1  -5   9 9370.53 1618.21   2
  -1   5  -9 9935.95 1615.67   2
  -1  -5   9 11205.3 1629.10   1
  -1  -5  -9 8367.07 1622.46   2
   1   5   9 11259.3 1622.50   2
   1  -5  -9 13742.8 1640.72   2
  -1   5   9 10527.0 1617.82   2
  -1   5  -9 10515.2 1615.35   4
   1   5  -9 11280.5 1613.24   4
   1   5  -9 10615.3 1625.36   1
  -1   5  -9 8244.85 1619.59   1
   1  -5   9 10730.4 1628.45   1
  -1   5   9 9611.26 1609.70   1
  -1  -5  -9 10620.3 1613.75   1
   1   5   9 11054.4 1609.41   1
   1  -5  -9 12047.9 1624.38   1
   1   5 -10 141826. 21379.1   2
  -1   5 -10 144435. 21374.8   2
  -1  -5  10 136631. 21385.0   3
   1  -5  10 134343. 21381.9   3
   1  -5  10 164221. 21393.0   1
   1  -5  10 125254. 21374.0   2
  -1  -5  10 160294. 21389.8   1
  -1  -5  10 130673. 21378.2   2
   1   5 -10 146561. 21385.4   1
  -1   5 -10 130842. 21383.5   1
   1   5 -10 139469. 21369.4   4
   1  -5  10 126237. 21373.8   4
  -1   5 -10 158951. 21375.3   4
   1   5  10 130912. 21377.0   2
  -1   5  10 120835. 21371.2   2
   1  -5 -10 163401. 21381.9   1
  -1  -5 -10 132544. 21370.5   1
  -1   5  10 148134. 21370.7   1
   1   5  10 129347. 21366.3   1
  -1   5  10 136841. 21372.6   3
   1   5  10 146913. 21376.8   3
  -1  -5  10 135675. 21370.8   4
   1  -5 -11 10325.9 1583.29   3
  -1  -5  11 9570.20 1568.58   4
   1   5  11 9299.98 1570.64   3
  -1   5  11 9697.86 1569.45   3
   1  -5  11 7870.29 1575.62   3
  -1  -5  11 8298.61 1577.61   3
   1  -5  11 11113.0 1589.39   1
   1   5 -11 10261.3 1584.56   1
   1  -5  11 9129.69 1572.53   2
  -1  -5  11 10261.3 1578.77   2
  -1   5 -11 10885.7 1587.55   1
   1   5 -11 10762.5 1568.11   4
   1  -5  11 9998.02 1573.97   4
  -1   5 -11 10515.8 1571.68   4
  -1   5  11 10941.5 1576.18   2
   1   5  11 10576.9 1579.91   2
   1   5  11 9683.09 1562.96   1
  -1  -5 -11 10266.1 1571.18   1
  -1   5  11 9160.04 1564.98   1
   1  -5 -11 10797.9 1578.40   1
   1   5 -11 10819.4 1579.94   2
  -1   5 -11 10571.8 1573.73   2
  -1   5  12 26502.1 3896.84   1
  -1  -5  12 26756.3 3901.45   4
  -1   5  12 25506.0 3898.60   3
   1   5  12 23881.7 3899.83   3
  -1  -5  12 25222.6 3913.72   3
   1  -5  12 25422.1 3911.29   3
   1   5 -12 25973.1 3912.61   3
   1  -5  12 14030.6 3898.31   1
   1   5 -12 22595.9 3910.67   1
  -1  -5  12 23661.5 3906.23   2
   1  -5  12 24400.6 3903.11   2
  -1   5 -12 24324.2 3913.22   1
   1  -5  12 24604.5 3901.94   4
   1   5 -12 27143.8 3896.87   4
  -1   5 -12 28367.9 3902.08   4
  -1   5  12 25767.0 3903.76   2
   1   5  12 25231.3 3905.83   2
   1   5  12 25685.0 3891.82   1
  -1  -5 -12 26888.9 3902.59   1
   1  -5 -12 27007.2 3907.38   1
  -1   5 -12 26060.8 3900.93   2
  -1   5  13 29729.5 4402.36   1
   1   5  13 29523.4 4398.65   1
  -1  -5 -13 35331.3 4432.38   3
   1   5  13 25753.9 4405.52   3
  -1   5  13 27846.0 4405.57   3
   1   5 -13 32343.3 4424.03   3
   1  -5  13 24058.9 4412.60   3
  -1  -5  13 24919.6 4416.31   3
   1  -5  13 25765.9 4408.76   2
   1   5 -13 28643.4 4421.43   1
  -1  -5  13 24629.5 4410.92   2
  -1   5 -13 25640.2 4417.15   1
  -1  -5  13 33793.7 4411.40   4
  -1   5 -13 30968.5 4406.92   4
   1  -5  13 28842.7 4409.65   4
   1   5 -13 30722.3 4403.29   4
  -1  -5 -13 29677.7 4430.17   2
  -1   5  13 26009.8 4407.35   2
   1   5  13 27663.0 4411.52   2
   1  -5 -13 26221.2 4423.53   2
   1  -5 -13 29919.4 4414.17   1
  -1  -5 -13 28819.6 4407.22   1
  -1   5 -13 28934.0 4407.23   2
  -1   5  14 584.248 127.113   1
   1   5  14 646.723 118.414   1
  -1  -5  14 610.876 131.384   4
   1  -5  14 540.225 135.629   4
  -1   5  14 424.034 130.875   3
   1   5  14 528.655 139.559   3
  -1  -5 -14 555.839 175.388   3
  -1   5 -14 726.563 153.888   3
   1   5 -14 552.792 158.249   3
   1  -5  14 576.743 144.510   3
  -1  -5  14 691.961 155.679   3
  -1  -5  14 493.680 140.360   2
   1  -5  14 519.976 137.731   2
  -1  -5  14 646.404 161.711   1
   1   5 -14 862.388 167.357   1
  -1   5 -14 592.708 155.406   1
   1   5 -14 625.781 127.280   4
   1  -5 -14 798.984 180.773   2
   1   5  14 459.452 128.607   2
  -1  -5 -14 835.381 183.984   2
  -1   5  14 657.706 141.298   2
  -1  -5 -14 915.236 148.053   1
   1  -5 -14 450.386 140.199   1
   1   5 -14 843.728 150.872   2
  -1   5  15 2260.33 359.066   1
   1   5  15 2165.96 353.211   1
   1  -5 -15 1894.42 380.761   3
  -1  -5 -15 2255.08 401.242   3
  -1   5  15 1973.72 361.678   3
   1   5  15 2335.16 368.791   3
   1   5 -15 1688.48 374.571   3
  -1   5 -15 2338.65 384.513   3
   1  -5  15 2031.94 381.571   3
  -1  -5  15 2134.25 380.485   3
   1   5 -15 2165.01 383.018   1
  -1  -5  15 2701.35 394.329   1
  -1   5 -15 1984.96 382.109   1
  -1  -5  15 2149.21 366.741   4
   1  -5  15 1940.26 369.012   4
   1   5 -15 2454.26 363.073   4
  -1   5  15 1828.92 363.698   2
  -1  -5 -15 2366.99 400.512   2
   1   5  15 1927.90 368.141   2
   1  -5 -15 2437.30 401.041   2
  -1  -5 -15 2800.67 376.493   1
   1  -5 -15 2197.79 373.832   1
   1   5 -15 2399.52 375.026   2
   1  -5  15 1855.08 367.525   2
  -1  -5  15 1915.52 374.403   2
   1   5  16 16840.2 2718.11   1
  -1   5  16 15110.2 2720.28   1
  -1  -5 -16 18347.3 2751.03   3
   1  -5 -16 19527.5 2749.82   3
  -1   5  16 18027.7 2728.89   3
   1   5  16 16369.8 2728.72   3
   1   5 -16 18053.7 2743.28   3
  -1   5 -16 19550.1 2746.75   3
  -1  -5  16 21716.7 2755.67   1
   1   5 -16 16102.1 2743.25   1
   1  -5  16 16013.4 2742.81   1
  -1   5 -16 13841.9 2739.84   1
   1   5 -16 19584.7 2726.50   4
  -1  -5  16 16862.0 2729.01   4
   1  -5  16 17032.0 2732.36   4
  -1  -5 -16 16237.9 2751.93   2
   1  -5 -16 22201.5 2762.80   2
   1   5  16 13941.3 2727.42   2
   1  -5 -16 20222.5 2740.71   1
  -1  -5 -16 21342.6 2739.29   1
   1   5 -16 19373.7 2737.09   2
  -1   5 -16 18666.6 2731.53   2
   1  -5  16 16299.1 2733.44   2
  -1  -5  16 15270.2 2734.67   2
  -1   5  17 8675.61 1402.12   1
   1   5  17 9416.29 1400.23   1
   1  -5 -17 9363.75 1428.16   3
  -1  -5 -17 11842.9 1444.29   3
  -1   5  17 9077.69 1407.85   3
  -1   5 -17 8989.92 1423.87   3
   1   5 -17 8000.16 1420.50   3
  -1  -5  17 9480.08 1427.60   1
   1   5 -17 8804.10 1426.78   1
   1  -5  17 9936.94 1431.25   1
  -1   5 -17 7848.64 1423.53   1
   1  -5  17 8960.15 1412.20   4
  -1   5 -17 9885.94 1409.78   4
   1   5 -17 9679.66 1403.88   4
  -1  -5  17 8318.73 1408.53   4
  -1  -5 -17 8784.13 1436.75   2
   1  -5 -17 11848.8 1450.60   2
  -1  -5 -17 8401.34 1410.76   1
   1  -5 -17 8458.96 1415.98   1
  -1  -5  17 7303.27 1413.33   2
  -1   5 -17 9535.92 1413.46   2
   1   5 -17 8205.06 1412.06   2
   1  -5  17 7264.48 1410.16   2
   1   5 -18 1179.71 231.122   2
  -1   5 -18 1806.80 236.125   2
   1  -5 -18 1418.08 262.916   3
  -1  -5 -18 1322.34 261.702   3
   1   5 -18 2033.15 267.643   3
  -1   5 -18 1298.14 248.620   3
   1  -5  18 1162.14 228.465   2
   1  -5  18 1562.56 254.648   1
   1   5 -18 980.213 239.890   1
  -1   5 -18 848.155 234.605   1
  -1   5 -18 1163.66 224.200   4
   1  -5  18 796.157 220.597   4
  -1  -5  18 1063.65 220.126   4
  -1  -5 -18 1130.32 271.860   2
   1  -5 -18 885.753 257.438   2
  -1  -5 -18 1161.12 224.300   1
   1   5  18 1240.44 211.056   1
  -1   5  18 949.984 210.970   1
   1   5  19 3132.63 482.315   1
  -1   5  19 2859.57 485.576   1
  -1  -5 -19 3316.99 527.020   3
   1  -5 -19 3014.55 517.724   3
   1   5 -19 2854.19 513.973   3
  -1   5 -19 3244.00 514.429   3
   1  -5  19 3259.10 517.743   1
  -1   5 -19 2295.96 506.072   1
   1   5 -19 3229.59 504.582   2
  -1   5 -19 2757.42 497.907   2
   1  -5  19 2305.73 495.661   2
  -1  -5 -19 3781.51 537.704   2
   1  -5 -19 3528.80 537.996   2
  -1  -5 -19 3825.28 504.244   1
  -1  -5  19 2789.97 491.551   4
   1  -5  19 2518.59 494.872   4
  -1   5 -19 2929.46 495.097   4
   1  -5  20 14309.9 2533.87   4
  -1   5 -20 17125.9 2534.88   4
  -1  -5  20 15056.5 2532.30   4
  -1  -5 -20 25940.6 2595.00   2
   1  -5 -20 19989.7 2571.98   2
  -1  -5 -20 20395.5 2567.80   3
   1  -5 -20 16740.9 2555.98   3
   1   5 -20 19598.7 2558.17   3
  -1   5 -20 14661.6 2544.13   3
   1  -5  20 18529.4 2557.22   1
  -1   5 -20 13375.6 2546.73   1
  -1   5 -20 17387.2 2537.75   2
   1   5 -20 17713.9 2541.85   2
  -1  -5 -20 14005.8 2533.39   1
  -1   5  20 15167.7 2525.69   1
   1   5  20 14787.2 2520.80   1
  -1  -5  21 1593.14 318.159   4
   1  -5  21 1904.21 324.709   4
   1   5 -21 2177.21 320.703   4
  -1   5 -21 1950.31 325.162   4
  -1  -5 -21 1584.89 355.475   2
   1  -5 -21 1670.58 360.264   2
  -1  -5 -21 2219.19 371.687   3
   1  -5 -21 1877.28 353.750   3
  -1   5 -21 2049.14 347.447   3
   1   5 -21 2575.45 353.158   3
   1  -5  21 1868.73 346.811   1
  -1   5 -21 1916.32 344.272   1
   1   5  21 1795.12 305.830   1
  -1   5  21 1292.49 303.347   1
   1   5 -21 1906.60 331.201   2
  -1   5 -21 1992.65 324.197   2
  -1  -5 -21 1963.85 328.965   1
  -1   5 -22 418.974 178.756   3
   1   5 -22 681.409 180.069   3
   1  -5  22 735.764 178.107   1
   1  -5 -22 506.336 183.117   3
  -1  -5 -22 404.609 181.682   3
   1  -5 -22 705.657 209.329   2
  -1  -5 -22 838.293 215.966   2
   1   5 -22 1092.41 170.191   2
  -1   5 -22 795.149 154.478   2
   1   5 -22 622.327 140.558   4
  -1   5 -22 707.679 147.951   4
  -1  -5  22 355.536 131.058   4
  -1   5  22 505.665 125.803   1
   1   5  22 608.575 120.917   1
  -1  -5 -22 505.908 147.454   1
   1  -5 -22 896.864 166.586   1
   1   5 -23 5559.49 918.501   2
  -1   5 -23 5652.96 913.969   2
   1  -5 -23 6952.54 931.207   1
  -1  -5 -23 5430.87 917.428   1
  -1   5 -23 5495.31 931.907   3
   1  -5 -23 5561.42 935.697   3
  -1  -5 -23 6134.08 947.544   3
  -1  -5 -23 6656.41 964.386   2
   1  -5 -23 5484.05 948.695   2
   1   5 -23 6937.10 940.137   3
   1   5  23 5359.67 900.456   1
  -1   5  23 5390.92 902.828   1
   1   5 -23 6265.35 913.293   4
  -1  -5  23 5082.50 911.108   4
  -1   5 -23 5907.20 916.090   4
   1  -5 -24 2763.05 459.672   1
   1   5 -24 3383.72 476.857   3
   1  -5 -24 2751.43 479.709   3
  -1   5 -24 2269.95 460.527   3
  -1  -5 -24 2483.33 478.808   3
  -1  -5 -24 2613.97 489.215   2
   1  -5 -24 2017.73 476.415   2
  -1   5  24 2758.81 435.580   1
   1   5  24 2639.38 431.666   1
  -1   5 -24 2964.93 452.301   4
   1   5 -24 2531.36 441.511   4
  -1  -5  24 2470.39 446.274   4
  -1   5 -24 2654.22 452.258   2
   1   5 -24 2646.53 454.992   2
   1  -5 -25 2312.81 442.716   1
  -1   5 -25 2569.82 458.815   3
  -1  -5 -25 2689.81 475.947   3
   1   5 -25 2959.66 461.756   3
   1  -5 -25 2436.26 466.121   3
  -1  -5 -25 2718.30 485.799   2
   1  -5 -25 2150.55 476.114   2
  -1   5 -25 2820.14 442.426   2
   1   5 -25 2679.05 445.055   2
  -1   5 -25 3000.52 441.853   4
   1   5 -25 3055.94 441.494   4
   1   5  25 2222.69 418.365   1
  -1   5  25 2354.78 422.214   1
  -1   5  26 1395.19 277.928   1
   1  -5 -26 1566.33 306.217   1
   1   5  26 1364.68 275.113   1
  -1  -5 -26 2048.16 353.812   3
   1  -5 -26 1219.00 318.280   3
  -1  -5 -26 2192.29 358.907   2
   1  -5 -26 2181.42 359.613   2
  -1   5 -26 2004.03 324.137   3
   1   5 -26 1714.56 320.540   3
  -1   5 -26 1791.87 305.190   4
   1   5 -26 1537.21 290.244   4
  -1   5 -26 1701.80 295.225   2
   1   5 -26 1950.30 307.243   2
  -1  -5 -27 116.591 91.1926   1
   1  -5 -27 134.896 94.8414   1
   1  -5 -27 118.214 153.836   3
  -1  -5 -27 342.001 174.605   3
  -1  -5 -27 388.939 174.647   2
   1  -5 -27 136.326 180.024   2
  -1   5 -27 24.4646 137.796   3
   1   5 -27 245.514 135.738   3
   1   5 -27 301.899 116.049   2
  -1   5 -27 317.836 119.929   2
  -1   5 -27 337.724 118.634   4
   1  -5 -28 34092.9 5396.25   3
  -1   5 -28 42496.7 5394.31   3
  -1  -5 -28 29543.3 5391.64   3
   1   5 -28 32925.9 5381.73   3
   1  -5 -28 36898.7 5411.14   2
  -1  -5 -28 37478.1 5412.54   2
   1   5 -28 33076.3 5374.28   2
  -1   5 -28 35848.9 5374.68   2
  -1   5 -28 35997.9 5373.24   4
  -1  -5 -28 31751.6 5370.77   1
   1  -5 -28 34782.8 5378.75   1
  -1  -5 -29 4212.27 638.671   2
   1  -5 -29 3540.40 626.222   2
  -1  -5 -29 3495.24 580.748   1
   1  -5 -29 3523.27 588.644   1
   1   5 -29 3321.16 582.326   2
  -1   5 -29 3410.10 579.749   2
  -1  -5 -29 3636.03 622.104   3
  -1   5 -29 2939.13 590.006   3
   1   5 -29 3687.25 597.836   3
   1  -5 -29 3909.83 618.557   3
   1   5 -30 1415.97 293.539   3
   1  -5 -30 926.706 274.539   1
  -1  -5 -30 1475.06 279.168   1
  -1  -5 -30 1292.76 330.808   2
   1  -5 -30 1448.37 327.966   2
  -1   5 -30 1443.00 302.194   3
  -1  -5 -30 1497.21 323.318   3
   1  -5 -30 1300.54 308.367   3
  -1   5 -30 1730.87 287.038   2
   1   5 -30 1779.28 291.925   2
  -1  -5 -31 863.104 222.250   1
   1  -5 -31 829.382 228.892   1
  -1  -5 -31 1016.41 281.762   2
   1  -5 -31 1334.94 287.634   2
  -1  -5 -31 1749.40 294.331   3
   1   5 -31 860.396 241.705   3
   1  -5 -31 1339.42 275.533   3
   1   5 -31 1139.55 235.026   2
  -1   5 -31 1101.29 223.168   2
  -1  -5 -32 68.6636 95.1365   1
   1  -5 -32 103.545 123.725   1
   1  -5 -32-34.4481 175.783   3
  -1   5 -32 169.498 107.974   2
   1   5 -32 227.171 119.305   2
  -1  -5 -32 40.1448 185.638   2
   1  -5 -32 117.409 165.877   2
   1  -5 -33 3142.87 451.674   1
  -1  -5 -33 3169.43 439.171   1
  -1   5 -33 2691.67 449.857   3
   1   5 -33 2122.76 423.185   2
  -1   5 -33 1909.65 417.597   2
  -1  -5 -33 2018.68 466.261   2
  -1   5 -34 12333.8 1761.61   3
  -1  -5 -34 11873.1 1779.39   3
   1   5 -34 10517.8 1749.88   3
  -1  -5 -34 12045.5 1747.82   1
   1  -5 -34 9754.06 1745.34   1
   1   5 -34 11973.2 1750.17   2
  -1   5 -34 9670.55 1735.23   2
   1  -5 -35 2872.02 594.472   1
  -1  -5 -35 3932.34 598.832   1
   1  -5 -35 3910.74 644.446   2
  -1   5 -35 3545.97 592.183   2
  -1   5 -35 3212.28 600.530   3
   1   5 -35 3795.27 611.614   3
   1  -5 -35 3800.90 632.691   3
  -1  -5 -35 2943.38 626.778   3
   1   5 -36 205.843 150.729   3
  -1  -5 -36 198.127 181.084   3
   1  -5 -36 38.1811 174.580   3
  -1   5 -36 238.322 135.018   3
   1  -5 -36 131.316 207.839   2
  -1  -5 -36 44.2881 199.310   2
   1  -5 -36 57.8410 119.742   1
  -1  -5 -36 129.883 124.566   1
  -1  -5 -37 1584.98 332.684   2
   1  -5 -37 670.869 274.856   2
   1   5 -37 919.430 233.695   1
  -1  -5 -37 990.172 235.602   1
   1  -5 -37 1039.11 245.296   1
   1   5 -37 950.131 244.000   2
  -1   5 -37 1458.29 276.275   3
   1   5 -37 1357.98 273.275   3
  -1  -5 -37 1337.00 315.368   3
   1  -5 -37 1680.31 307.700   3
  -1  -5 -38-141.120 219.613   2
   1  -5 -38 45.6646 186.353   2
   1  -5 -38 213.237 122.496   1
   1   5 -38 26.9671 115.994   1
  -1  -5 -38 27.9465 95.2865   1
  -1   5 -38 25.4875 120.974   2
   1   5 -38 130.026 131.007   2
   1  -5 -38 119.903 174.044   3
  -1   5 -38 93.0218 148.791   3
   1   5 -38 122.988 149.372   3
  -1  -5 -38 82.7810 185.567   3
  -1  -5 -39 816.476 255.353   2
   1  -5 -39 419.231 243.796   2
  -1   5 -39 621.961 171.441   1
  -1  -5 -39 775.985 180.216   1
   1   5 -39 554.408 177.023   1
   1  -5 -39 468.797 177.733   1
  -1   5 -39 686.582 183.661   2
   1   5 -39 831.099 200.551   2
  -1   5 -39 601.076 207.362   3
   1  -5 -39 939.003 245.604   3
  -1  -5 -39 295.635 215.696   3
   1   5 -39 688.958 194.541   3
  -1  -5 -40 1911.09 384.359   2
   1  -5 -40 1709.77 384.466   2
   1   5 -40 1648.06 321.306   1
   1  -5 -40 1200.82 316.406   1
  -1  -5 -40 1682.87 323.029   1
  -1   5 -40 1299.19 309.405   1
  -1   5 -40 1864.49 327.715   2
   1   5 -40 1177.35 320.912   2
  -1  -5 -40 1680.05 367.521   3
  -1   5 -40 2378.44 364.813   3
   1  -5 -40 2042.70 380.090   3
   1   5 -40 1788.57 342.133   3
  -1  -5 -41 349.818 227.328   2
   1  -5 -41 919.243 287.458   2
   1  -5 -41 498.609 197.131   1
  -1   5 -41 657.431 178.490   1
  -1  -5 -41 212.293 171.970   1
  -1   5 -41 698.885 186.895   2
   1   5 -41 1181.58 221.936   2
  -1   5 -41 755.880 217.975   3
   1  -5 -41 722.732 251.730   3
   1   5 -41 618.041 217.692   3
  -1  -5 -41 921.634 233.765   3
  -1  -5 -42 1374.86 292.966   2
   1  -5 -42 1601.84 317.616   2
   1  -5 -42 544.265 217.293   1
  -1   5 -42 1021.33 216.582   1
  -1  -5 -42 623.107 211.730   1
  -1   5 -42 985.483 224.536   2
   1   5 -42 900.119 225.830   2
  -1   5 -42 1337.25 268.184   3
   1   5 -42 759.425 240.016   3
   1  -5 -42 1409.44 297.711   3
  -1  -5 -42 759.675 275.212   3
   1  -5 -43 152.784 190.254   2
  -1  -5 -43 414.714 229.888   2
   1   5 -43 115.560 122.145   1
  -1  -5 -43 226.837 120.052   1
   1  -5 -43 211.796 133.049   1
   1   5 -43 179.704 134.320   2
  -1   5 -43 151.087 129.567   2
  -1  -5 -43 45.4594 204.845   3
  -1   5 -43 136.027 149.747   3
   1  -5 -43 89.6991 184.277   3
   1   5 -43 134.939 155.013   3
   1  -5 -44 207.071 209.443   2
  -1  -5 -44 161.372 201.662   2
  -1  -5 -44 132.826 143.195   1
   1  -5 -44 180.472 139.938   1
   1   5 -44 146.534 131.017   1
   1   5 -44 30.9620 129.828   2
  -1   5 -44 369.769 141.285   2
  -1   5 -44 69.0384 153.113   3
  -1  -5 -44 422.380 223.780   3
   1   5 -44 240.065 149.933   3
   1  -5 -44 410.721 206.493   3
  -1   5 -45 159.945 135.210   2
   1  -5 -45-157.816 245.509   2
  -1  -5 -45 109.420 194.415   2
  -1  -5 -45-69.0823 114.476   1
   1   5 -45 268.494 126.169   1
   1  -5 -45 149.675 123.914   1
   1   5 -45 126.038 135.313   2
   1   5 -45 139.237 153.948   3
  -1  -5 -45-47.6771 194.518   3
  -1   5 -45-140.171 170.095   3
   1  -5 -45 46.3892 216.571   3
  -1   5 -46 199.447 133.611   2
   1  -5 -46 108.826 223.362   2
  -1  -5 -46 222.327 199.138   2
   1   5 -46 70.6399 155.989   3
  -1  -5 -46 290.421 188.745   3
   1  -5 -46 141.411 194.004   3
  -1   5 -46 177.878 123.556   3
   1  -5 -46 191.103 152.793   1
   1   5 -46 242.644 124.583   1
  -1   5 -46 115.937 113.143   1
   1   5 -46 261.796 147.011   2
   1   6   0-89.6846 137.750   3
   1  -6   0 74.5689 91.3734   3
  -1  -6   0 60.5507 98.9259   3
  -1   6   0-60.8085 106.205   3
  -1   6   0 55.3882 94.7038   1
  -1   6   0-189.379 148.425   4
   1   6   0 18.1799 94.2615   1
  -1  -6   0 37.8144 109.832   1
   1  -6   0 62.3960 123.851   1
   1   6   0-56.6686 116.931   2
  -1  -6   0-63.8546 137.529   2
  -1   6   0 17.4445 90.4495   2
   1  -6   0-115.636 123.673   2
  -1  -6  -1 20791.7 3709.94   1
   1   6  -1 23461.9 3712.66   1
   1   6   1 22541.7 3710.11   1
  -1   6   1 22207.8 3710.75   1
  -1  -6   1 25780.3 3719.40   1
   1  -6  -1 28306.9 3729.62   1
  -1   6  -1 20780.5 3710.70   1
  -1  -6  -1 30793.2 3730.67   2
   1  -6  -1 24527.0 3717.07   2
  -1   6  -1 24313.9 3712.53   2
  -1   6   1 24076.6 3712.71   2
   1  -6   1 26183.9 3720.01   2
   1   6  -1 23071.1 3714.00   2
   1  -6   1 23770.6 3714.61   3
  -1  -6  -1 21527.0 3712.67   3
  -1   6  -1 26142.1 3720.59   3
  -1  -6   1 24797.9 3718.19   3
   1  -6  -1 20984.0 3709.20   3
   1   6   1 24669.1 3723.08   3
  -1   6   1 23068.6 3716.60   3
  -1   6  -1 27583.5 3724.34   4
  -1   6   2 222.270 136.978   3
   1  -6   2 268.589 126.419   3
  -1  -6   2 393.627 136.273   3
   1   6   2 472.015 162.681   3
  -1   6  -2 403.741 138.563   3
   1  -6  -2 363.486 136.053   1
  -1   6   2 456.391 128.718   1
   1   6   2 373.336 112.139   1
   1  -6   2 175.668 133.008   1
  -1  -6   2 291.451 133.482   1
   1   6  -2 580.126 137.016   1
  -1   6  -2 485.129 136.535   1
  -1  -6  -2 484.072 137.166   1
  -1  -6  -2 465.420 141.345   3
   1   6  -2 193.116 120.179   2
   1  -6  -2 203.149 117.836   3
  -1   6   2 509.438 126.025   2
  -1  -6  -2 406.131 160.695   2
  -1   6  -2 378.868 115.583   2
   1  -6  -2 282.434 140.158   2
  -1   6  -2 512.058 151.234   4
   1  -6   2 341.508 137.081   4
  -1   6   3 51235.0 7732.34   3
  -1  -6  -3 47766.2 7729.07   3
  -1   6  -3 54069.7 7734.49   3
   1  -6   3 48377.3 7727.83   3
   1  -6  -3 48968.1 7726.48   3
  -1  -6   3 47094.3 7730.18   3
   1   6   3 49659.6 7736.85   3
   1   6   3 50282.1 7728.81   2
  -1  -6  -3 54215.2 7737.57   2
  -1   6  -3 52225.4 7726.92   2
   1  -6  -3 53135.4 7733.38   2
  -1   6   3 51720.1 7726.19   2
  -1   6   3 52247.7 7726.91   1
   1   6   3 50219.4 7723.83   1
  -1  -6   3 45018.4 7726.24   1
  -1  -6  -3 56219.3 7732.50   1
   1   6  -3 45500.2 7724.51   1
  -1   6  -3 40122.6 7723.39   1
   1  -6  -3 49141.0 7728.62   1
   1  -6   3 47998.6 7734.76   1
   1   6  -3 58096.5 7733.79   4
  -1   6  -3 53114.6 7730.35   4
   1  -6   3 48868.7 7727.12   4
   1   6  -4 316.096 138.169   3
   1  -6   4 138.047 113.393   3
  -1   6  -4 183.460 124.456   3
  -1  -6   4 653.673 134.911   3
   1  -6  -4 131.881 109.205   3
   1  -6  -4 400.354 144.814   2
  -1   6   4 397.182 142.038   3
  -1  -6  -4 290.747 159.222   2
   1   6   4 269.546 115.834   2
   1   6   4 371.749 158.197   3
   1   6   4 270.609 97.0974   1
  -1   6   4 369.075 114.572   1
   1  -6  -4 447.198 143.381   1
   1  -6   4 307.849 143.904   1
  -1  -6  -4 358.314 118.025   1
   1   6  -4 173.607 116.018   1
  -1   6   4 69.3689 104.662   2
  -1   6  -4 441.939 132.291   4
   1  -6   4 437.672 130.447   4
   1   6  -4 159.070 115.145   4
   1  -6   5 28605.0 4552.31   4
  -1   6  -5 28023.9 4554.35   4
  -1  -6   5 27505.8 4549.12   4
   1   6  -5 30423.7 4553.88   4
   1   6  -5 33186.9 4567.94   3
  -1   6  -5 30035.4 4560.15   3
  -1   6   5 30311.9 4561.02   3
   1  -6   5 28041.8 4556.48   3
  -1  -6   5 28902.8 4559.04   3
   1   6   5 32923.0 4571.08   3
   1  -6  -5 32513.0 4566.07   2
   1   6   5 24041.3 4549.30   2
  -1   6   5 27528.8 4549.95   2
  -1   6   5 27568.6 4548.08   1
   1  -6  -5 29691.8 4556.73   1
   1   6   5 26255.3 4545.29   1
  -1  -6   5 35209.5 4565.87   1
  -1  -6  -5 35470.6 4560.04   1
  -1   6  -5 25895.8 4554.52   1
   1   6  -5 27779.3 4554.89   1
   1  -6   5 36474.8 4572.14   1
   1   6  -5 29314.7 4557.83   2
  -1   6  -6 12345.9 2087.65   4
   1  -6   6 12198.0 2086.12   4
  -1  -6   6 12722.7 2085.61   4
   1   6  -6 13981.9 2088.81   4
  -1   6  -6 14356.1 2098.88   3
   1  -6   6 12170.3 2092.09   3
   1   6  -6 16067.8 2108.72   3
  -1  -6   6 13266.8 2098.32   3
   1   6   6 16034.1 2099.15   2
   1  -6  -6 12473.6 2097.48   2
  -1   6   6 14488.6 2101.20   3
  -1   6   6 13616.8 2086.64   1
   1   6   6 12154.5 2081.18   1
   1  -6  -6 12349.9 2090.16   1
  -1  -6  -6 16106.4 2095.56   1
  -1   6  -6 12399.3 2093.21   1
  -1  -6   6 11854.6 2091.44   1
   1  -6   6 13773.8 2101.27   1
  -1   6   6 13173.0 2089.01   2
  -1   6  -6 13119.6 2089.67   2
   1   6  -6 13848.3 2096.67   2
  -1   6  -7 15169.5 2556.58   4
   1  -6   7 15499.6 2555.82   4
   1   6  -7 17657.9 2557.41   4
  -1  -6   7 16377.3 2557.10   4
   1   6   7 15811.2 2552.02   1
   1  -6  -7 17209.0 2563.80   1
  -1   6   7 15691.8 2553.19   1
   1  -6   7 15584.7 2562.46   3
   1   6  -7 19375.7 2577.51   3
  -1   6  -7 18519.0 2572.27   3
  -1  -6   7 16932.4 2568.21   3
   1   6   7 16369.9 2562.18   2
   1  -6  -7 17676.8 2571.05   2
  -1   6   7 15263.2 2555.93   2
  -1   6  -7 14202.2 2560.07   1
   1  -6   7 18639.7 2574.28   1
   1   6  -7 15668.0 2562.52   1
  -1  -6  -7 16957.2 2559.60   1
   1   6  -7 14869.3 2560.02   2
  -1  -6   7 17631.9 2568.53   1
  -1   6  -7 16193.3 2558.93   2
  -1   6  -8 46843.4 6829.94   4
   1   6   8 46962.9 6832.98   2
  -1   6  -8 44371.7 6828.67   2
   1   6  -8 47152.7 6834.85   2
  -1  -6   8 38395.6 6828.35   2
   1   6  -8 46027.0 6836.04   1
   1  -6   8 54237.1 6849.03   1
  -1   6  -8 50478.5 6842.93   1
  -1  -6  -8 49866.1 6830.94   1
   1  -6   8 43974.9 6834.09   3
   1  -6   8 38159.6 6824.16   4
   1   6  -8 43956.3 6824.07   4
  -1  -6   8 36668.0 6821.01   4
   1   6   8 42341.0 6820.21   1
   1  -6  -8 42805.4 6829.56   1
  -1   6   8 44472.0 6824.23   1
  -1   6  -9 12915.6 1734.56   4
  -1   6   9 13521.4 1736.82   2
   1   6   9 11108.7 1732.48   2
  -1   6  -9 12368.9 1733.94   2
   1   6  -9 11176.3 1735.66   2
   1  -6   9 10802.2 1729.97   2
  -1  -6   9 10126.9 1733.07   2
  -1   6  -9 10750.6 1738.71   1
   1   6  -9 10706.9 1736.04   1
   1  -6   9 11182.1 1739.76   3
  -1  -6   9 10984.8 1726.71   4
   1   6  -9 9733.26 1723.38   4
   1   6   9 11701.4 1731.00   3
  -1   6   9 10831.2 1726.08   3
   1  -6   9 10502.8 1728.69   4
  -1  -6  -9 10346.8 1726.71   1
   1  -6  -9 9765.99 1730.46   1
   1   6   9 10503.7 1722.15   1
  -1   6   9 11205.4 1726.53   1
   1   6 -10 1887.56 362.990   4
  -1   6 -10 2097.73 372.366   4
  -1   6  10 2495.74 375.793   2
   1   6  10 2693.00 381.497   2
   1   6 -10 2091.54 380.403   1
  -1   6 -10 2387.41 384.601   1
   1  -6  10 2546.82 386.617   3
  -1  -6  10 2365.54 379.507   2
   1  -6  10 2461.51 377.614   2
  -1   6 -10 1933.34 368.582   2
  -1  -6 -10 2239.38 369.289   1
  -1   6  10 2289.24 365.611   1
   1   6  10 2248.29 364.357   1
   1  -6 -10 1905.97 374.592   1
   1  -6  10 1731.72 367.869   4
   1   6  10 1879.93 369.177   3
  -1  -6  10 1527.27 359.776   4
  -1   6  10 2312.80 369.035   3
  -1   6  11 22204.4 3374.10   3
  -1  -6  11 21420.9 3373.94   4
   1  -6  11 19868.5 3375.02   4
   1   6  11 20167.4 3375.02   3
  -1   6 -11 20531.8 3376.31   2
  -1   6 -11 21880.1 3386.10   3
  -1  -6  11 18970.1 3383.73   3
   1   6 -11 21723.7 3390.34   3
   1  -6  11 23639.8 3389.75   3
   1  -6  11 19286.6 3376.89   2
  -1  -6  11 19368.9 3379.20   2
  -1  -6 -11 21921.7 3393.80   2
   1   6 -11 18569.9 3381.40   1
  -1   6 -11 20342.9 3385.61   1
   1  -6 -11 25228.2 3402.02   2
   1   6  11 22745.9 3383.00   2
  -1   6  11 18963.6 3373.58   2
   1  -6 -11 22398.1 3383.61   1
  -1   6  11 22265.2 3372.35   1
   1   6  11 27999.9 3375.51   1
  -1  -6 -11 20645.0 3374.07   1
   1   6 -11 24657.7 3375.53   4
  -1   6 -11 22964.3 3378.42   4
   1  -6  12 3038.05 436.000   4
  -1   6  12 2392.71 423.529   3
  -1  -6  12 2342.50 425.416   4
   1   6  12 2718.34 431.763   3
  -1   6 -12 2214.04 428.496   2
   1  -6  12 2656.22 440.765   3
  -1  -6  12 2405.92 444.911   3
   1   6 -12 2924.10 456.212   3
  -1  -6  12 2148.95 429.911   2
   1  -6  12 2096.65 428.155   2
  -1  -6  12 2634.14 446.228   1
  -1  -6 -12 3983.91 481.244   2
   1   6  12 2582.95 436.547   2
  -1   6  12 2201.83 428.100   2
   1   6 -12 3037.52 428.144   4
  -1   6 -12 2471.85 441.605   1
   1   6 -12 1811.93 437.170   1
  -1   6  12 2074.65 417.329   1
   1  -6 -12 2771.51 441.410   1
   1   6  12 2962.20 422.456   1
  -1  -6 -12 2656.92 431.519   1
   1  -6  13 90.1105 83.0876   4
  -1  -6  13-48.5832 77.6549   4
  -1   6  13 15.0794 68.6482   3
   1   6  13 16.6944 82.0072   3
   1   6 -13-23.0094 125.596   3
   1  -6  13 113.030 95.3439   3
  -1  -6  13 96.3210 81.6285   3
   1   6 -13 204.798 107.368   2
  -1  -6  13 20.8533 68.9655   2
  -1  -6  13 46.9054 115.072   1
   1  -6  13-58.0775 81.7018   2
   1  -6  13-49.4843 119.933   1
  -1   6 -13-71.8263 88.8733   1
   1   6 -13 23.6422 89.5670   1
   1   6 -13 39.9983 70.0772   4
  -1  -6 -13 53.4693 127.984   2
  -1   6  13-35.1604 83.2115   2
   1   6  13-18.7936 83.0578   2
  -1  -6 -13 99.9130 78.8394   1
   1  -6 -13 38.9098 103.135   1
   1   6  13 94.2247 68.0627   1
  -1   6  13 26.6677 66.3571   1
  -1   6  14 1620.35 280.794   1
   1  -6 -14 1704.81 313.654   3
  -1  -6  14 1836.75 292.293   4
  -1  -6 -14 1201.71 315.640   3
   1   6  14 1450.22 286.349   3
  -1   6  14 1737.02 289.300   3
   1   6 -14 1636.47 311.281   3
   1  -6  14 1439.97 296.450   3
  -1  -6  14 1780.93 314.500   3
  -1  -6  14 1640.94 312.207   1
   1  -6  14 1354.82 290.239   2
  -1  -6  14 1684.85 298.125   2
   1   6 -14 1572.38 307.084   1
  -1   6 -14 1247.80 302.063   1
   1  -6  14 2005.50 323.309   1
   1   6 -14 1879.43 290.612   4
   1  -6  14 1767.01 295.997   4
  -1  -6 -14 1456.37 322.648   2
   1   6  14 1730.77 296.653   2
  -1   6  14 1526.30 291.223   2
   1  -6 -14 2071.13 339.454   2
  -1  -6 -14 1740.42 297.755   1
   1   6  14 1363.76 274.467   1
   1  -6 -14 1811.19 305.308   1
   1   6 -14 2050.34 307.098   2
  -1   6  15 545.228 160.884   1
   1   6  15 1251.63 171.322   1
  -1  -6 -15 1042.57 215.504   3
  -1  -6  15 701.513 176.648   4
   1  -6 -15 1036.77 213.891   3
   1   6  15 812.069 174.324   3
  -1   6  15 859.755 173.605   3
   1   6 -15 869.801 205.304   3
  -1  -6  15 1032.30 206.903   1
   1  -6  15 816.899 183.327   2
  -1  -6  15 531.373 178.878   2
  -1   6 -15 674.832 189.393   1
   1   6 -15 617.265 178.826   1
   1  -6  15 795.413 201.574   1
   1  -6  15 1240.97 193.296   4
   1   6 -15 1109.13 178.969   4
   1  -6 -15 659.967 219.206   2
  -1  -6 -15 597.104 222.694   2
  -1  -6 -15 1066.15 196.280   1
   1  -6 -15 1166.52 198.584   1
  -1   6 -15 708.747 177.187   2
   1   6 -15 1020.63 193.172   2
   1   6  16 146.564 54.1563   1
  -1   6  16 85.9861 53.7515   1
   1  -6  16 36.5610 77.6754   4
  -1  -6  16 16.9660 70.0677   4
  -1   6  16 120.840 69.7651   3
  -1  -6 -16 367.334 142.751   3
   1  -6 -16 294.825 142.550   3
  -1   6 -16 259.068 117.870   3
   1   6 -16 22.9483 108.370   3
   1  -6  16 224.793 129.269   1
   1  -6  16 201.832 91.9437   2
  -1  -6  16 108.259 78.7295   2
  -1  -6  16 73.6792 104.848   1
  -1   6 -16 51.0299 85.8708   1
   1   6 -16 25.2860 97.1654   1
  -1   6 -16 29.4844 73.4579   4
   1   6 -16 100.692 66.8415   4
  -1  -6 -16 261.718 154.903   2
   1  -6 -16 225.673 150.325   2
  -1  -6 -16-52.3818 98.5636   1
   1   6 -16 202.036 99.7287   2
  -1   6 -16 16.3571 94.1725   2
   1   6  17 1288.99 217.491   1
  -1   6  17 1200.17 221.050   1
   1  -6  17 968.261 230.596   4
  -1  -6  17 884.295 230.298   4
  -1  -6 -17 843.600 259.089   3
   1  -6 -17 1330.24 274.462   3
   1   6 -17 985.388 251.859   3
  -1   6 -17 1690.59 263.817   3
  -1  -6  17 1589.74 269.230   1
   1  -6  17 1442.88 249.938   2
   1  -6  17 1438.07 260.995   1
  -1   6 -17 1456.75 260.199   1
  -1   6 -17 1184.49 231.166   4
   1  -6 -17 1328.35 275.782   2
  -1  -6 -17 2000.65 301.554   2
  -1  -6 -17 1104.30 236.364   1
   1   6 -17 1340.06 243.111   2
  -1   6 -17 1428.20 241.355   2
  -1   6  18 372.720 99.3302   1
   1   6  18 359.070 94.1156   1
   1  -6  18 435.053 120.003   4
  -1  -6  18 365.647 115.372   4
   1  -6 -18 544.376 160.435   3
  -1  -6 -18 446.814 178.174   3
   1   6 -18 743.518 158.289   3
  -1   6 -18 678.917 166.830   3
  -1  -6  18 831.793 174.415   1
   1  -6  18 360.691 147.275   1
   1  -6  18 416.563 125.125   2
  -1   6 -18 640.768 157.995   1
  -1   6 -18 609.772 126.465   4
  -1  -6 -18 460.176 195.849   2
   1  -6 -18 600.541 188.171   2
  -1  -6 -18 526.344 133.411   1
   1   6 -18 225.629 124.506   2
  -1   6 -18 382.652 121.014   2
  -1   6 -19 9259.31 1425.50   2
   1   6 -19 9866.52 1432.15   2
  -1   6 -19 10054.6 1443.93   3
[truncated: 7,311,735 more chars]
